# Supplementary material for: 1,4-Diferrocenyl-2-methyl­piperazine-1,4-diium bis­(trifluoro­acetate)
Source: Acta Crystallogr Sect E Struct Rep Online. 2009 Jul 22;65(Pt 8):m961. doi: 10.1107/S160053680902426X (PMC2977395; doi:10.1107/S160053680902426X)
Supplement: Supplementary file 1 [file e-65-0m961-sup1.cif]

##############################################################################
###                                                                        ###
###        Electronic paper (Acta Crystallographica Section E)             ###
###                                                                        ###
##############################################################################
#                                                                            #
# This CIF contains the data in a paper accepted for publication in Acta     #
# Crystallographica Section E. It conforms to the requirements of Notes      #
# for Authors for Section E, and has been peer reviewed under the auspices   #
# of the IUCr Commission on Journals.                                        #
#                                                                            #
# Full details of the Crystallographic Information File format               #
# are given in the paper "The Crystallographic Information File (CIF):       #
# a New Standard Archive File for Crystallography" by S. R. Hall, F. H.      #
# Allen and I. D. Brown [Acta Cryst. (1991), A47, 655-685].                  #
#                                                                            #
# The current version of the core CIF dictionary is obtainable from          #
# ftp://ftp.iucr.org/pub/cif_core.dic. The current version number is 2.4.    #
#                                                                            #
# Software is freely available for graphical display of the structure(s) in  #
# this CIF.  For information consult the CIF home page http://www.iucr.org/  #
# cif/home.html                                                              #
#                                                                            #
# This file may be used for bona fide research purposes within the           #
# scientific community so long as proper attribution is given to the journal # 
# article from which it was obtained.                                        #
#                                                                            #
##############################################################################
                                             
data_I
_audit_creation_method     SHELXL-97
_chemical_name_systematic
;
1,4-Diferrocenyl-2-methylpiperazine-1,4-diium bis(trifluoroacetate)
;
_chemical_name_common     ?
_chemical_formula_moiety     'C27 H34 Fe2 N2 2+, 2(C2 F3 O2 -)'
_chemical_formula_sum     'C31 H34 F6 Fe2 N2 O4'
_chemical_formula_iupac     '[Fe2 (C5 H5)2 (C17 H24 N2)] (C2 F3 O2)2'
_chemical_formula_weight     724.30
_chemical_melting_point     ?
_symmetry_cell_setting     monoclinic
_symmetry_space_group_name_H-M     'P 21/n'
_symmetry_space_group_name_Hall     '-P 2yn'
loop_
    _symmetry_equiv_pos_as_xyz
    'x, y, z'
    '-x+1/2, y+1/2, -z+1/2'
    '-x, -y, -z'
    'x-1/2, -y-1/2, z-1/2'
_cell_length_a     11.922(3)
_cell_length_b     9.7977(16)
_cell_length_c     13.628(4)
_cell_angle_alpha     90.00
_cell_angle_beta     99.998(15)
_cell_angle_gamma     90.00
_cell_volume     1567.7(7)
_cell_formula_units_Z     2
_cell_measurement_reflns_used     3933
_cell_measurement_theta_min     2.5757
_cell_measurement_theta_max     27.4797
_cell_measurement_temperature     293(2)
_exptl_crystal_description     'block'
_exptl_crystal_colour     'red'
_exptl_crystal_size_max     0.2700
_exptl_crystal_size_mid     0.2500
_exptl_crystal_size_min     0.2000
_exptl_crystal_density_diffrn     1.534
_exptl_crystal_density_meas     ?
_exptl_crystal_density_method     'not measured'
_exptl_crystal_F_000     744.0
_exptl_absorpt_coefficient_mu     1.000
_exptl_absorpt_correction_type     multi-scan
_exptl_absorpt_process_details     '(CrystalClear; Rigaku, 2005)'
_exptl_absorpt_correction_T_min     0.771
_exptl_absorpt_correction_T_max     0.819
_exptl_special_details
;
;
_diffrn_ambient_temperature     293(2)
_diffrn_radiation_type     MoK\a
_diffrn_radiation_wavelength     0.71073
_diffrn_radiation_source     'fine-focus sealed tube'
_diffrn_radiation_monochromator     graphite
_diffrn_measurement_device_type     'Rigaku SCXmini'
_diffrn_measurement_method     \w
_diffrn_detector_area_resol_mean     13.6612
_diffrn_reflns_number     15611
_diffrn_reflns_av_R_equivalents     0.0424
_diffrn_reflns_av_sigmaI/netI     0.0319
_diffrn_reflns_theta_min     2.50
_diffrn_reflns_theta_max     27.54
_diffrn_reflns_theta_full     27.54
_diffrn_measured_fraction_theta_max     0.993
_diffrn_measured_fraction_theta_full     0.993
_diffrn_reflns_limit_h_min     -15
_diffrn_reflns_limit_h_max     15
_diffrn_reflns_limit_k_min     -12
_diffrn_reflns_limit_k_max     12
_diffrn_reflns_limit_l_min     -17
_diffrn_reflns_limit_l_max     17
_diffrn_standards_number     3804
_diffrn_standards_interval_count     3804
_diffrn_standards_interval_time     0.0430
_diffrn_standards_decay_%     0.1064
_refine_special_details
;
Refinement of <i>F</i>^2^ against ALL reflections. The weighted <i>R</i>-factor
<i>wR</i> and goodness of fit <i>S</i> are based on <i>F</i>^2^, conventional
<i>R</i>-factors <i>R</i> are based on <i>F</i>, with <i>F</i> set to zero for
negative <i>F</i>^2^. The threshold expression of <i>F</i>^2^ >
\s(<i>F</i>^2^) is used only for calculating <i>R</i>-factors(gt) <i>etc</i>.
and is not relevant to the choice of reflections for refinement.
<i>R</i>-factors based on <i>F</i>^2^ are statistically about twice as large
as those based on <i>F</i>, and <i>R</i>- factors based on ALL data will be
even larger.
;
_reflns_number_total     3592
_reflns_number_gt     3117
_reflns_threshold_expression     I>2\s(I)
_refine_ls_structure_factor_coef     Fsqd
_refine_ls_matrix_type     full
_refine_ls_R_factor_all     0.0864
_refine_ls_R_factor_gt     0.0776
_refine_ls_wR_factor_gt     0.2175
_refine_ls_wR_factor_ref     0.2242
_refine_ls_goodness_of_fit_ref     1.074
_refine_ls_restrained_S_all     1.074
_refine_ls_number_reflns     3592
_refine_ls_number_parameters     209
_refine_ls_number_restraints     0
_refine_ls_hydrogen_treatment     constr
_refine_ls_weighting_scheme     calc
_refine_ls_weighting_details
         'calc w=1/[\s^2^(Fo^2^)+(0.1088P)^2^+3.5578P] where P=(Fo^2^+2Fc^2^)/3'
_atom_sites_solution_hydrogens     geom
_atom_sites_solution_primary     direct
_atom_sites_solution_secondary     difmap
_refine_ls_shift/su_max     0.000
_refine_ls_shift/su_mean     0.000
_refine_diff_density_max     1.055
_refine_diff_density_min     -0.705
_refine_ls_extinction_method     none
_refine_ls_extinction_coef     ?
loop_
    _atom_type_symbol
    _atom_type_description
    _atom_type_scat_dispersion_real
    _atom_type_scat_dispersion_imag
    _atom_type_scat_source
    'C' 'C' 0.0033 0.0016
                         'International Tables Vol C Tables 4.2.6.8 and 6.1.1.4'
    'H' 'H' 0.0000 0.0000
                         'International Tables Vol C Tables 4.2.6.8 and 6.1.1.4'
    'N' 'N' 0.0061 0.0033
                         'International Tables Vol C Tables 4.2.6.8 and 6.1.1.4'
    'O' 'O' 0.0106 0.0060
                         'International Tables Vol C Tables 4.2.6.8 and 6.1.1.4'
    'F' 'F' 0.0171 0.0103
                         'International Tables Vol C Tables 4.2.6.8 and 6.1.1.4'
    'Fe' 'Fe' 0.3463 0.8444
                         'International Tables Vol C Tables 4.2.6.8 and 6.1.1.4'
_computing_data_collection     'CrystalClear (Rigaku, 2005)'
_computing_cell_refinement     'CrystalClear (Rigaku, 2005)'
_computing_data_reduction     'CrystalClear (Rigaku, 2005)'
_computing_structure_solution     'SHELXS97 (Sheldrick, 2008)'
_computing_structure_refinement     'SHELXL97 (Sheldrick, 2008)'
_computing_molecular_graphics     'SHELXTL (Sheldrick, 2008)'
_computing_publication_material     'SHELXL97 (Sheldrick, 2008)'
loop_
    _atom_site_type_symbol
    _atom_site_label
    _atom_site_fract_x
    _atom_site_fract_y
    _atom_site_fract_z
    _atom_site_U_iso_or_equiv
    _atom_site_adp_type
    _atom_site_calc_flag
    _atom_site_refinement_flags
    _atom_site_occupancy
    _atom_site_disorder_assembly
    _atom_site_disorder_group
    Fe Fe1 0.07028(5) 0.09197(7) 0.20528(5) 0.0426(3) Uani d . 1 . .
    N N1 0.0206(3) 0.3711(4) 0.4525(3) 0.0398(8) Uani d . 1 . .
    H H1A -0.0408 0.3234 0.4651 0.048 Uiso calc R 1 . .
    C C1 0.0197(4) 0.2288(5) 0.3010(3) 0.0451(10) Uani d . 1 . .
    C C13 0.0910(4) 0.4133(5) 0.5509(4) 0.0488(11) Uani d . 1 . .
    H H13A 0.1587 0.4611 0.5394 0.059 Uiso calc R 1 . .
    H H13B 0.1147 0.3329 0.5907 0.059 Uiso calc PR 0.50 A 1
    C C7 0.2223(5) 0.0916(6) 0.1564(5) 0.0591(13) Uani d . 1 . .
    H H7 0.2594 0.1718 0.1333 0.071 Uiso calc R 1 . .
    C C12 -0.0211(4) 0.4941(5) 0.3933(3) 0.0449(10) Uani d . 1 . .
    H H12A -0.0675 0.4657 0.3310 0.054 Uiso calc R 1 . .
    H H12B 0.0435 0.5447 0.3777 0.054 Uiso calc R 1 . .
    C C11 0.0902(4) 0.2780(5) 0.3958(3) 0.0469(10) Uani d . 1 . .
    H H11A 0.1556 0.3276 0.3809 0.056 Uiso calc R 1 . .
    H H11B 0.1178 0.2004 0.4372 0.056 Uiso calc R 1 . .
    C C8 0.1457(5) 0.0064(6) 0.0967(4) 0.0614(14) Uani d . 1 . .
    H H8 0.1201 0.0160 0.0247 0.074 Uiso calc R 1 . .
    C C5 -0.0521(5) 0.1107(6) 0.2920(4) 0.0583(14) Uani d . 1 . .
    H H5 -0.0641 0.0495 0.3462 0.070 Uiso calc R 1 . .
    C C2 0.0127(5) 0.2876(6) 0.2044(4) 0.0569(13) Uani d . 1 . .
    H H2 0.0527 0.3694 0.1876 0.068 Uiso calc R 1 . .
    C C6 0.2371(5) 0.0449(7) 0.2551(5) 0.0642(15) Uani d . 1 . .
    H H6 0.2864 0.0864 0.3123 0.077 Uiso calc R 1 . .
    C C9 0.1104(6) -0.0962(6) 0.1582(6) 0.0747(19) Uani d . 1 . .
    H H9 0.0572 -0.1710 0.1367 0.090 Uiso calc R 1 . .
    C C3 -0.0642(5) 0.2062(7) 0.1373(5) 0.0707(18) Uani d . 1 . .
    H H3 -0.0851 0.2215 0.0654 0.085 Uiso calc R 1 . .
    C C4 -0.1032(5) 0.0992(7) 0.1902(6) 0.075(2) Uani d . 1 . .
    H H4 -0.1560 0.0272 0.1616 0.090 Uiso calc R 1 . .
    C C10 0.1680(6) -0.0701(7) 0.2578(5) 0.0748(19) Uani d . 1 . .
    H H10 0.1612 -0.1240 0.3170 0.090 Uiso calc R 1 . .
    O O1 0.8567(4) 0.2055(6) 0.4984(3) 0.0771(13) Uani d . 1 . .
    O O2 0.7403(5) 0.3147(6) 0.3831(5) 0.1058(19) Uani d . 1 . .
    C C15 0.6838(6) 0.1017(7) 0.4333(6) 0.0715(17) Uani d . 1 . .
    C C14 0.7705(5) 0.2200(7) 0.4397(5) 0.0664(15) Uani d . 1 . .
    F F2 0.6434(12) 0.0677(12) 0.3507(5) 0.283(8) Uani d . 1 . .
    F F3 0.6053(8) 0.1223(11) 0.4759(11) 0.257(6) Uani d . 1 . .
    F F1 0.7170(8) -0.0077(8) 0.4721(10) 0.240(6) Uani d . 1 . .
    C C16 0.1208(9) 0.2777(11) 0.6216(8) 0.056(2) Uani d P 0.50 B 2
    H H16A 0.0515 0.2310 0.6276 0.084 Uiso calc PR 0.50 B 2
    H H16B 0.1590 0.3051 0.6865 0.084 Uiso calc PR 0.50 B 2
    H H16C 0.1692 0.2177 0.5920 0.084 Uiso calc PR 0.50 B 2
loop_
    _atom_site_aniso_label
    _atom_site_aniso_U_11
    _atom_site_aniso_U_22
    _atom_site_aniso_U_33
    _atom_site_aniso_U_12
    _atom_site_aniso_U_13
    _atom_site_aniso_U_23
    Fe1 0.0450(4) 0.0407(4) 0.0431(4) 0.0050(3) 0.0104(3) -0.0119(3)
    N1 0.0385(18) 0.0455(19) 0.0358(17) -0.0006(15) 0.0072(14) -0.0136(15)
    C1 0.047(2) 0.044(2) 0.046(2) 0.0033(19) 0.0123(19) -0.0150(19)
    C13 0.045(2) 0.057(3) 0.042(2) 0.005(2) -0.0001(18) -0.015(2)
    C7 0.055(3) 0.060(3) 0.068(3) 0.001(2) 0.027(3) -0.010(3)
    C12 0.050(2) 0.048(2) 0.037(2) 0.003(2) 0.0074(18) -0.0122(19)
    C11 0.047(2) 0.053(3) 0.042(2) 0.005(2) 0.0113(18) -0.014(2)
    C8 0.067(3) 0.070(3) 0.051(3) 0.009(3) 0.019(2) -0.020(3)
    C5 0.055(3) 0.057(3) 0.069(3) -0.007(2) 0.025(3) -0.027(3)
    C2 0.073(3) 0.048(3) 0.049(3) 0.020(2) 0.010(2) -0.010(2)
    C6 0.052(3) 0.072(4) 0.067(3) 0.016(3) 0.006(2) -0.013(3)
    C9 0.075(4) 0.042(3) 0.113(6) 0.002(3) 0.031(4) -0.024(3)
    C3 0.072(4) 0.078(4) 0.054(3) 0.030(3) -0.010(3) -0.024(3)
    C4 0.041(3) 0.086(4) 0.096(5) -0.003(3) 0.006(3) -0.056(4)
    C10 0.090(5) 0.061(4) 0.079(4) 0.035(3) 0.030(4) 0.021(3)
    O1 0.063(2) 0.113(4) 0.057(2) -0.015(2) 0.017(2) -0.009(2)
    O2 0.104(4) 0.068(3) 0.138(5) 0.003(3) 0.001(4) 0.025(3)
    C15 0.063(4) 0.069(4) 0.082(4) -0.015(3) 0.013(3) -0.001(3)
    C14 0.063(3) 0.076(4) 0.062(3) 0.004(3) 0.018(3) -0.021(3)
    F2 0.427(15) 0.321(12) 0.086(4) -0.306(13) 0.004(7) -0.023(6)
    F3 0.156(7) 0.224(10) 0.436(18) -0.078(7) 0.181(10) -0.056(11)
    F1 0.200(8) 0.099(5) 0.378(15) -0.057(5) -0.075(9) 0.070(7)
    C16 0.061(6) 0.050(5) 0.053(5) 0.008(5) 0.002(4) -0.012(4)
_geom_special_details
;
All e.s.d.'s (except the e.s.d. in the dihedral angle between two l.s. planes)
are estimated using the full covariance matrix. The cell e.s.d.'s are taken
into account individually in the estimation of e.s.d.'s in distances, angles
and torsion angles; correlations between e.s.d.'s in cell parameters are only
used when they are defined by crystal symmetry. An approximate (isotropic)
treatment of cell e.s.d.'s is used for estimating e.s.d.'s involving l.s.
planes.
;
loop_
    _geom_bond_atom_site_label_1
    _geom_bond_atom_site_label_2
    _geom_bond_site_symmetry_2
    _geom_bond_distance
    _geom_bond_publ_flag
    Fe1 C10 . 2.025(6) ?
    Fe1 C1 . 2.034(4) ?
    Fe1 C2 . 2.035(5) ?
    Fe1 C7 . 2.036(5) ?
    Fe1 C9 . 2.036(5) ?
    Fe1 C6 . 2.039(6) ?
    Fe1 C5 . 2.040(5) ?
    Fe1 C8 . 2.041(5) ?
    Fe1 C3 . 2.041(6) ?
    Fe1 C4 . 2.044(6) ?
    N1 C12 . 1.487(6) ?
    N1 C13 . 1.511(5) ?
    N1 C11 . 1.529(5) ?
    N1 H1A . 0.9100 ?
    C1 C2 . 1.426(7) ?
    C1 C5 . 1.432(7) ?
    C1 C11 . 1.493(6) ?
    C13 C12 3_566 1.521(6) ?
    C13 C16 . 1.643(12) ?
    C13 H13A . 0.9700 ?
    C13 H13B . 0.9700 ?
    C7 C8 . 1.391(8) ?
    C7 C6 . 1.402(9) ?
    C7 H7 . 0.9800 ?
    C12 C13 3_566 1.521(6) ?
    C12 H12A . 0.9700 ?
    C12 H12B . 0.9700 ?
    C11 H11A . 0.9700 ?
    C11 H11B . 0.9700 ?
    C8 C9 . 1.419(9) ?
    C8 H8 . 0.9800 ?
    C5 C4 . 1.420(9) ?
    C5 H5 . 0.9800 ?
    C2 C3 . 1.422(8) ?
    C2 H2 . 0.9800 ?
    C6 C10 . 1.400(10) ?
    C6 H6 . 0.9800 ?
    C9 C10 . 1.433(10) ?
    C9 H9 . 0.9800 ?
    C3 C4 . 1.397(10) ?
    C3 H3 . 0.9800 ?
    C4 H4 . 0.9800 ?
    C10 H10 . 0.9800 ?
    O1 C14 . 1.197(8) ?
    O2 C14 . 1.220(8) ?
    C15 F2 . 1.192(9) ?
    C15 F3 . 1.201(11) ?
    C15 F1 . 1.229(10) ?
    C15 C14 . 1.546(9) ?
    C16 H16A . 0.9600 ?
    C16 H16B . 0.9600 ?
    C16 H16C . 0.9600 ?
loop_
    _geom_angle_atom_site_label_1
    _geom_angle_atom_site_label_2
    _geom_angle_atom_site_label_3
    _geom_angle_site_symmetry_1
    _geom_angle_site_symmetry_3
    _geom_angle
    _geom_angle_publ_flag
    C10 Fe1 C1 . . 120.4(3) ?
    C10 Fe1 C2 . . 155.9(3) ?
    C1 Fe1 C2 . . 41.0(2) ?
    C10 Fe1 C7 . . 67.9(3) ?
    C1 Fe1 C7 . . 126.2(2) ?
    C2 Fe1 C7 . . 108.6(2) ?
    C10 Fe1 C9 . . 41.3(3) ?
    C1 Fe1 C9 . . 155.6(3) ?
    C2 Fe1 C9 . . 161.5(3) ?
    C7 Fe1 C9 . . 67.9(3) ?
    C10 Fe1 C6 . . 40.3(3) ?
    C1 Fe1 C6 . . 108.4(2) ?
    C2 Fe1 C6 . . 121.5(3) ?
    C7 Fe1 C6 . . 40.2(2) ?
    C9 Fe1 C6 . . 68.4(3) ?
    C10 Fe1 C5 . . 106.9(3) ?
    C1 Fe1 C5 . . 41.2(2) ?
    C2 Fe1 C5 . . 69.1(2) ?
    C7 Fe1 C5 . . 163.1(2) ?
    C9 Fe1 C5 . . 119.7(3) ?
    C6 Fe1 C5 . . 125.6(3) ?
    C10 Fe1 C8 . . 68.6(3) ?
    C1 Fe1 C8 . . 162.4(2) ?
    C2 Fe1 C8 . . 125.0(2) ?
    C7 Fe1 C8 . . 39.9(2) ?
    C9 Fe1 C8 . . 40.8(3) ?
    C6 Fe1 C8 . . 67.8(2) ?
    C5 Fe1 C8 . . 155.1(2) ?
    C10 Fe1 C3 . . 161.6(3) ?
    C1 Fe1 C3 . . 68.5(2) ?
    C2 Fe1 C3 . . 40.8(2) ?
    C7 Fe1 C3 . . 121.7(3) ?
    C9 Fe1 C3 . . 124.2(3) ?
    C6 Fe1 C3 . . 156.7(3) ?
    C5 Fe1 C3 . . 68.2(3) ?
    C8 Fe1 C3 . . 107.8(2) ?
    C10 Fe1 C4 . . 124.9(3) ?
    C1 Fe1 C4 . . 68.5(2) ?
    C2 Fe1 C4 . . 68.4(3) ?
    C7 Fe1 C4 . . 155.5(3) ?
    C9 Fe1 C4 . . 106.8(3) ?
    C6 Fe1 C4 . . 162.3(3) ?
    C5 Fe1 C4 . . 40.7(3) ?
    C8 Fe1 C4 . . 120.5(2) ?
    C3 Fe1 C4 . . 40.0(3) ?
    C12 N1 C13 . . 110.0(3) ?
    C12 N1 C11 . . 111.6(3) ?
    C13 N1 C11 . . 110.2(3) ?
    C12 N1 H1A . . 108.3 ?
    C13 N1 H1A . . 108.3 ?
    C11 N1 H1A . . 108.3 ?
    C2 C1 C5 . . 108.0(5) ?
    C2 C1 C11 . . 127.0(5) ?
    C5 C1 C11 . . 125.0(5) ?
    C2 C1 Fe1 . . 69.5(3) ?
    C5 C1 Fe1 . . 69.7(3) ?
    C11 C1 Fe1 . . 125.7(3) ?
    N1 C13 C12 . 3_566 109.8(4) ?
    N1 C13 C16 . . 109.2(5) ?
    C12 C13 C16 3_566 . 105.7(5) ?
    N1 C13 H13A . . 109.7 ?
    C12 C13 H13A 3_566 . 109.7 ?
    C16 C13 H13A . . 112.6 ?
    N1 C13 H13B . . 109.7 ?
    C12 C13 H13B 3_566 . 109.7 ?
    H13A C13 H13B . . 108.2 ?
    C8 C7 C6 . . 109.0(5) ?
    C8 C7 Fe1 . . 70.2(3) ?
    C6 C7 Fe1 . . 70.0(3) ?
    C8 C7 H7 . . 125.5 ?
    C6 C7 H7 . . 125.5 ?
    Fe1 C7 H7 . . 125.5 ?
    N1 C12 C13 . 3_566 111.9(4) ?
    N1 C12 H12A . . 109.2 ?
    C13 C12 H12A 3_566 . 109.2 ?
    N1 C12 H12B . . 109.2 ?
    C13 C12 H12B 3_566 . 109.2 ?
    H12A C12 H12B . . 107.9 ?
    C1 C11 N1 . . 110.9(4) ?
    C1 C11 H11A . . 109.5 ?
    N1 C11 H11A . . 109.5 ?
    C1 C11 H11B . . 109.5 ?
    N1 C11 H11B . . 109.5 ?
    H11A C11 H11B . . 108.0 ?
    C7 C8 C9 . . 108.1(5) ?
    C7 C8 Fe1 . . 69.9(3) ?
    C9 C8 Fe1 . . 69.5(3) ?
    C7 C8 H8 . . 125.9 ?
    C9 C8 H8 . . 125.9 ?
    Fe1 C8 H8 . . 125.9 ?
    C4 C5 C1 . . 107.2(6) ?
    C4 C5 Fe1 . . 69.8(3) ?
    C1 C5 Fe1 . . 69.2(3) ?
    C4 C5 H5 . . 126.4 ?
    C1 C5 H5 . . 126.4 ?
    Fe1 C5 H5 . . 126.4 ?
    C3 C2 C1 . . 107.2(6) ?
    C3 C2 Fe1 . . 69.8(3) ?
    C1 C2 Fe1 . . 69.4(3) ?
    C3 C2 H2 . . 126.4 ?
    C1 C2 H2 . . 126.4 ?
    Fe1 C2 H2 . . 126.4 ?
    C10 C6 C7 . . 108.1(6) ?
    C10 C6 Fe1 . . 69.3(3) ?
    C7 C6 Fe1 . . 69.8(3) ?
    C10 C6 H6 . . 125.9 ?
    C7 C6 H6 . . 125.9 ?
    Fe1 C6 H6 . . 125.9 ?
    C8 C9 C10 . . 106.9(6) ?
    C8 C9 Fe1 . . 69.8(3) ?
    C10 C9 Fe1 . . 68.9(3) ?
    C8 C9 H9 . . 126.5 ?
    C10 C9 H9 . . 126.5 ?
    Fe1 C9 H9 . . 126.5 ?
    C4 C3 C2 . . 108.9(5) ?
    C4 C3 Fe1 . . 70.1(3) ?
    C2 C3 Fe1 . . 69.4(3) ?
    C4 C3 H3 . . 125.6 ?
    C2 C3 H3 . . 125.6 ?
    Fe1 C3 H3 . . 125.6 ?
    C3 C4 C5 . . 108.7(5) ?
    C3 C4 Fe1 . . 69.9(3) ?
    C5 C4 Fe1 . . 69.5(3) ?
    C3 C4 H4 . . 125.7 ?
    C5 C4 H4 . . 125.7 ?
    Fe1 C4 H4 . . 125.7 ?
    C6 C10 C9 . . 107.8(6) ?
    C6 C10 Fe1 . . 70.4(3) ?
    C9 C10 Fe1 . . 69.8(3) ?
    C6 C10 H10 . . 126.1 ?
    C9 C10 H10 . . 126.1 ?
    Fe1 C10 H10 . . 126.1 ?
    F2 C15 F3 . . 106.4(11) ?
    F2 C15 F1 . . 102.1(10) ?
    F3 C15 F1 . . 99.1(10) ?
    F2 C15 C14 . . 114.8(7) ?
    F3 C15 C14 . . 114.6(7) ?
    F1 C15 C14 . . 117.8(7) ?
    O1 C14 O2 . . 129.7(7) ?
    O1 C14 C15 . . 115.9(7) ?
    O2 C14 C15 . . 114.4(6) ?
    C13 C16 H16A . . 109.5 ?
    C13 C16 H16B . . 109.5 ?
    H16A C16 H16B . . 109.5 ?
    C13 C16 H16C . . 109.5 ?
    H16A C16 H16C . . 109.5 ?
    H16B C16 H16C . . 109.5 ?
loop_
    _geom_hbond_atom_site_label_D
    _geom_hbond_atom_site_label_H
    _geom_hbond_atom_site_label_A
    _geom_hbond_site_symmetry_A
    _geom_hbond_distance_DH
    _geom_hbond_distance_HA
    _geom_hbond_distance_DA
    _geom_hbond_angle_DHA
    N1 H1A O1 1_455 0.91 1.80 2.696(6) 169.4
    C4 H4 O2 2_545 0.98 2.35 3.306(9) 163.4
data_global
_journal_date_recd_electronic     2009-06-18
_journal_date_accepted     2009-07-01
_journal_name_full     'Acta Crystallographica, Section E'
_journal_year     2009
_journal_volume     65
_journal_issue      8
_journal_page_first     m961
_journal_page_last     m961
_journal_paper_category     QM
_journal_coeditor_code     RZ2338
_publ_contact_author_name     'Fang Chen'
_publ_contact_author_address
;
Ordered Matter Science Research Center
College of Chemistry and Chemical Engineering
Southeast University
Nanjing 210096
People's Republic of China
;
_publ_contact_author_email     'fangc2009@yahoo.cn'
_publ_contact_author_fax     '862552090626'
_publ_contact_author_phone     '862552090626'
_publ_section_title
;
1,4-Diferrocenyl-2-methylpiperazine-1,4-diium bis(trifluoroacetate)
;
loop_
    _publ_author_name
    _publ_author_footnote
    _publ_author_address
    'Chen, Fang' .
;
Ordered Matter Science Research Center
College of Chemistry and Chemical Engineering
Southeast University
Nanjing 210096
People's Republic of China
;
