# Supplementary material for: 1,4-Diferrocenyl-2-methyl­piperazine-1,4-diium bis­(trifluoro­acetate)
Source: Acta Crystallogr Sect E Struct Rep Online. 2009 Jul 22;65(Pt 8):m961. doi: 10.1107/S160053680902426X (PMC2977395; doi:10.1107/S160053680902426X)
Supplement: Supplementary file 2 [file e-65-0m961-Isup2.hkl]

# 
# h,k,l, Fc-squared, Fo-squared, sigma(Fo-squared) and status flag 
# 
data_I
_shelx_title ' zh in P2(1)/n' 
_shelx_refln_list_code          4 
_shelx_F_calc_maximum      201.79 
_exptl_crystal_F_000       744.00 
_reflns_d_resolution_high  0.7687 
 
loop_ 
 _symmetry_equiv_pos_as_xyz 
 'x, y, z' 
 '-x+1/2, y+1/2, -z+1/2' 
 '-x, -y, -z' 
 'x-1/2, -y-1/2, z-1/2' 
 
_cell_length_a    11.9220 
_cell_length_b     9.7977 
_cell_length_c    13.6283 
_cell_angle_alpha  90.000 
_cell_angle_beta   99.998 
_cell_angle_gamma  90.000 
 
_shelx_F_squared_multiplier     1.000 
 
loop_ 
 _refln_index_h 
 _refln_index_k 
 _refln_index_l 
 _refln_F_squared_calc 
 _refln_F_squared_meas 
 _refln_F_squared_sigma 
 _refln_observed_status 
   2   0   0     3519.17     3857.22     31.35 o 
   4   0   0      212.61      411.35      6.93 o 
   6   0   0     5017.82     5168.09     44.07 o 
   8   0   0      200.51      216.75     10.94 o 
  10   0   0       37.78       25.89      7.02 o 
  12   0   0      219.15      245.69     33.56 o 
  14   0   0       84.17       92.14     12.52 o 
   1   1   0     2071.85     2421.47     13.65 o 
   2   1   0     3233.80     3489.50     12.45 o 
   3   1   0      223.69      287.17      6.18 o 
   4   1   0     2695.29     3050.99     14.58 o 
   5   1   0     2862.25     2789.39     25.10 o 
   6   1   0      600.53      513.24     18.61 o 
   7   1   0     1995.85     1595.84     24.42 o 
   8   1   0      165.91      206.88      8.95 o 
   9   1   0      406.59      398.97     15.14 o 
  10   1   0       75.20      119.58     10.08 o 
  11   1   0       85.74      100.95      9.77 o 
  12   1   0       13.27        9.02      6.69 o 
  13   1   0      176.83      161.25     15.31 o 
  14   1   0       37.77       57.61      7.98 o 
  15   1   0       40.29       43.99      7.14 o 
   0   2   0     2721.45     2636.95     20.41 o 
   1   2   0     1656.47     2112.79      9.27 o 
   2   2   0     1214.20     1243.50     14.55 o 
   3   2   0     4750.46     4935.95     29.84 o 
   4   2   0      229.37      156.18      6.96 o 
   5   2   0     5256.88     4748.33     42.30 o 
   6   2   0       77.75       90.86      7.07 o 
   7   2   0       16.81       34.18      3.74 o 
   8   2   0      438.81      393.89      8.91 o 
   9   2   0      268.64      199.76      8.72 o 
  10   2   0       10.72       20.27      5.11 o 
  11   2   0      662.66      688.82     19.68 o 
  12   2   0        3.81        9.37      5.51 o 
  13   2   0      144.11      149.67     12.91 o 
  14   2   0        4.44        7.71      4.14 o 
  15   2   0        6.06       -0.59      4.96 o 
   1   3   0      160.41      210.83      7.97 o 
   2   3   0     4746.17     3904.10     18.03 o 
   3   3   0       53.50       30.42      3.97 o 
   4   3   0     1035.68     1019.55     13.87 o 
   5   3   0       57.60      226.44      6.60 o 
   6   3   0      893.70     1083.23     16.74 o 
   7   3   0      269.01      282.79      8.98 o 
   8   3   0      315.73      293.40      9.88 o 
   9   3   0        6.53       10.24      2.07 o 
  10   3   0      508.45      600.45     17.24 o 
  11   3   0       10.33       38.69      5.73 o 
  12   3   0      448.23      519.18     17.51 o 
  13   3   0        4.06        8.85      3.87 o 
  14   3   0        0.47        9.04      4.29 o 
   0   4   0     1091.40      986.50     21.47 o 
   1   4   0      296.73      250.15      9.61 o 
   2   4   0     2195.08     2213.73     13.70 o 
   3   4   0     1517.37     1405.22     12.20 o 
   4   4   0     1147.42     1414.55     13.04 o 
   5   4   0     2475.90     2533.92     38.22 o 
   6   4   0     1793.01     1907.76     22.84 o 
   7   4   0        0.25       14.75      4.00 o 
   8   4   0      672.77      725.47     15.06 o 
   9   4   0       68.04       58.81      4.67 o 
  10   4   0        1.81        4.36      3.49 o 
  11   4   0      298.42      317.00     32.01 o 
  12   4   0       25.49       53.09      6.78 o 
  13   4   0       77.36       96.13      9.25 o 
  14   4   0       10.43       18.61      5.22 o 
   1   5   0     2894.30     2794.35     20.04 o 
   2   5   0      177.65      132.31      9.04 o 
   3   5   0      618.13      479.28     11.10 o 
   4   5   0      125.82      117.85     10.23 o 
   5   5   0      472.06      484.39      9.37 o 
   6   5   0        0.12       11.14      4.21 o 
   7   5   0     1494.38     1481.47     22.19 o 
   8   5   0       35.33       44.15      3.69 o 
   9   5   0      117.20       84.68      6.93 o 
  10   5   0       17.66       31.51      5.69 o 
  11   5   0       18.76       26.04      6.19 o 
  12   5   0       19.61       10.01      3.30 o 
  13   5   0       36.65       27.76      4.56 o 
  14   5   0        0.36       10.45     11.69 o 
   0   6   0     4179.55     4300.48    104.14 o 
   1   6   0        2.57        6.04      1.57 o 
   2   6   0     1375.86     1491.69     18.02 o 
   3   6   0      239.28      178.79     13.07 o 
   4   6   0      578.03      578.24     11.90 o 
   5   6   0       76.40      126.02     10.02 o 
   6   6   0     1106.11     1085.70     18.60 o 
   7   6   0        0.20        5.11      2.74 o 
   8   6   0      505.62      541.05     18.91 o 
   9   6   0      153.74      116.44      8.32 o 
  10   6   0        0.31        6.90      2.42 o 
  11   6   0       65.99       52.55      7.89 o 
  12   6   0       52.92       64.60      7.51 o 
  13   6   0       18.39       24.96      6.39 o 
   1   7   0     1227.48     1373.88     17.61 o 
   2   7   0      613.77      598.77     12.81 o 
   3   7   0       89.34       89.03      5.46 o 
   4   7   0      837.45      910.39     19.91 o 
   5   7   0       45.38       35.05      3.90 o 
   6   7   0      171.39      155.15     11.83 o 
   7   7   0      294.03      262.82     19.37 o 
   8   7   0       55.34       58.63      4.83 o 
   9   7   0       60.39       43.47      4.47 o 
  10   7   0      158.67      160.49     11.65 o 
  11   7   0       13.29       25.46      6.83 o 
  12   7   0        8.12       13.64      5.92 o 
   0   8   0       19.30       22.55      9.06 o 
   1   8   0       37.84       63.75      6.34 o 
   2   8   0      159.39      161.66      9.46 o 
   3   8   0      226.42      211.12     14.17 o 
   4   8   0        8.02       62.18      4.78 o 
   5   8   0      344.91      356.24     12.61 o 
   6   8   0       58.59       43.07      5.01 o 
   7   8   0       85.66       80.60      6.93 o 
   8   8   0        6.01       11.08      2.75 o 
   9   8   0      111.52      122.98     10.20 o 
  10   8   0       21.71       19.24      4.09 o 
  11   8   0       92.40       86.13     11.18 o 
   1   9   0       84.64       95.20      8.75 o 
   2   9   0      145.74      143.19      8.80 o 
   3   9   0        0.36        0.53      3.59 o 
   4   9   0      315.06      327.89     21.29 o 
   5   9   0      143.56      139.93     11.55 o 
   6   9   0      121.66      128.07     12.30 o 
   7   9   0       64.11       69.74      6.80 o 
   8   9   0       63.35       64.60      7.43 o 
   9   9   0       28.74       27.79      3.91 o 
  10   9   0       73.83       77.78     10.84 o 
   0  10   0     1271.77     1609.36    368.98 o 
   1  10   0       40.05       39.30      5.20 o 
   2  10   0      161.42      139.75     15.96 o 
   3  10   0       68.46       62.39      7.56 o 
   4  10   0       38.36       44.13      7.94 o 
   5  10   0      129.48      138.63     13.77 o 
   6  10   0      178.92      198.68     17.50 o 
   7  10   0        0.62        6.49      2.98 o 
   8  10   0       55.68       57.11      7.91 o 
   9  10   0        8.05       -0.63      5.33 o 
   1  11   0      274.71      259.93     26.04 o 
   2  11   0        1.65        4.55      4.50 o 
   3  11   0        1.63       14.59      4.01 o 
   4  11   0       10.55       20.35      6.58 o 
   5  11   0      148.32      141.19     12.93 o 
   6  11   0        0.15       -0.94      5.34 o 
   7  11   0       70.33       65.74     10.13 o 
   0  12   0       84.47       70.37     10.57 o 
   1  12   0       23.92       20.94      5.02 o 
   2  12   0       11.58        9.98      9.19 o 
   3  12   0       10.55       10.77      3.93 o 
   4  12   0       18.30        8.86      3.78 o 
   5  12   0       19.37       24.28      5.40 o 
 -15   0   1      146.37      137.76     23.90 o 
 -13   0   1        9.90        6.39      3.87 o 
 -11   0   1      345.78      334.55     41.41 o 
  -9   0   1      499.72      357.90     48.34 o 
  -7   0   1      604.23      592.48     18.63 o 
  -5   0   1      601.45      449.02     14.02 o 
   1   0   1     1278.79     1080.40     20.51 o 
   3   0   1    10825.58     9081.52     46.02 o 
   5   0   1     2490.94     2630.29     20.17 o 
   7   0   1     1519.46     1667.84     32.12 o 
   9   0   1       29.68       20.51      3.47 o 
  11   0   1      345.90      353.94     40.07 o 
  13   0   1       22.61       21.80      7.73 o 
  15   0   1        4.78        7.34      9.13 o 
 -15   1   1       18.14       20.60      4.39 o 
 -14   1   1       22.14       12.01      6.33 o 
 -13   1   1      249.11      219.59     23.15 o 
 -12   1   1      104.55       96.80      9.11 o 
 -11   1   1      133.71      123.77     10.27 o 
 -10   1   1      297.41      337.37     18.28 o 
  -9   1   1      143.20      111.18      9.21 o 
  -8   1   1      163.34      226.43     12.46 o 
  -7   1   1      787.05      603.36     12.18 o 
  -6   1   1       38.01       95.85      6.95 o 
  -5   1   1       13.71       30.33      3.24 o 
  -4   1   1      451.80      415.33      6.52 o 
  -3   1   1    12828.16    12843.71     58.77 o 
  -2   1   1    32017.52    30815.72    238.68 o 
  -1   1   1     2109.91     1547.31     35.50 o 
   0   1   1     1687.26     1118.85     30.33 o 
   1   1   1    27482.34    24157.89     92.59 o 
   2   1   1      935.72     1051.61     26.41 o 
   3   1   1      546.19      710.50     13.09 o 
   4   1   1      271.96      233.31     10.22 o 
   5   1   1       67.45       61.26      5.65 o 
   6   1   1     1211.45     1176.40     10.83 o 
   7   1   1      973.15      911.29     16.06 o 
   8   1   1      187.68      245.40     10.85 o 
   9   1   1        7.55       32.59      3.81 o 
  10   1   1      309.55      278.13     13.51 o 
  11   1   1       49.56       72.52      6.87 o 
  12   1   1      310.40      287.20     19.62 o 
  13   1   1        5.01       12.66      4.51 o 
  14   1   1        0.25        5.80      4.92 o 
  15   1   1        3.48        5.93      9.24 o 
 -15   2   1        1.63       -1.13      7.86 o 
 -14   2   1       30.53       32.75      8.76 o 
 -13   2   1       35.72       29.08      8.14 o 
 -12   2   1      203.00      248.25     16.64 o 
 -11   2   1      514.85      553.49     22.73 o 
 -10   2   1       59.00       88.99      7.59 o 
  -9   2   1       24.55       28.98      3.75 o 
  -8   2   1     1438.10     1615.77     21.54 o 
  -7   2   1       75.01      144.33     14.63 o 
  -6   2   1     6929.88     7509.95     70.90 o 
  -5   2   1      318.14      313.05     15.39 o 
  -4   2   1      901.19      704.72      9.75 o 
  -3   2   1     7101.24     6163.64     27.28 o 
  -2   2   1     2144.52     1988.53     12.77 o 
  -1   2   1     7074.49     7046.24     29.83 o 
   0   2   1    15247.37    14851.68     69.34 o 
   1   2   1      152.89      268.23     28.86 o 
   2   2   1     2238.13     2142.56     12.97 o 
   3   2   1     4684.78     4665.99     35.32 o 
   4   2   1        9.58       32.84      3.04 o 
   5   2   1      370.98      245.73      9.82 o 
   6   2   1     1845.54     1990.29     20.26 o 
   7   2   1      196.08      166.57      8.32 o 
   8   2   1     1369.68     1249.67     19.64 o 
   9   2   1      108.27       91.07      8.45 o 
  10   2   1       31.50       19.09     10.82 o 
  11   2   1      152.42      151.01     11.39 o 
  12   2   1        3.15        8.09      4.83 o 
  13   2   1      127.61      105.02     10.65 o 
  14   2   1      159.57      164.11     16.55 o 
 -14   3   1        6.86        8.38      4.20 o 
 -13   3   1      220.90      217.93     18.07 o 
 -12   3   1        2.24       10.27      3.50 o 
 -11   3   1        0.65        7.69      4.63 o 
 -10   3   1       11.80       25.01      4.92 o 
  -9   3   1       25.40       20.46      4.54 o 
  -8   3   1      111.11      120.31      9.03 o 
  -7   3   1     4089.90     4101.29     46.23 o 
  -6   3   1     1027.22     1123.83     33.86 o 
  -5   3   1     1679.65     1797.59     14.80 o 
  -4   3   1     1739.14     1862.76     21.05 o 
  -3   3   1      163.50      166.93      7.39 o 
  -2   3   1     1403.14     1420.96     16.87 o 
  -1   3   1      395.36      278.21      9.16 o 
   0   3   1      150.86      151.28     19.74 o 
   1   3   1     2202.15     2243.71     14.68 o 
   2   3   1       36.45       76.66      6.64 o 
   3   3   1     3331.58     2997.41     15.80 o 
   4   3   1      417.90      394.90      8.69 o 
   5   3   1      777.01      690.18     14.24 o 
   6   3   1       37.30       17.75      2.29 o 
   7   3   1     1794.71     1700.91     20.30 o 
   8   3   1        0.62        7.65      2.25 o 
   9   3   1      825.66      854.69     12.97 o 
  10   3   1      117.82      131.59      9.98 o 
  11   3   1      125.51      134.05     13.36 o 
  12   3   1        4.71       17.08      4.75 o 
  13   3   1       24.22       19.19      5.82 o 
  14   3   1        1.24        6.70      3.90 o 
 -14   4   1       32.92       22.17      5.55 o 
 -13   4   1       12.45       12.66      6.97 o 
 -12   4   1       87.99       84.70      8.15 o 
 -11   4   1       75.62       58.81      6.73 o 
 -10   4   1       14.92       18.01      5.90 o 
  -9   4   1       77.38       86.79      6.39 o 
  -8   4   1      136.13      148.10      8.77 o 
  -7   4   1       85.66      114.36      8.29 o 
  -6   4   1     3053.89     2984.83     33.36 o 
  -5   4   1        4.83        3.39      2.66 o 
  -4   4   1      580.07      363.08      8.88 o 
  -3   4   1       88.70      158.83     11.25 o 
  -2   4   1      667.20      548.43     18.32 o 
  -1   4   1     2047.18     2044.95     17.99 o 
   0   4   1     6416.33     6512.30     36.97 o 
   1   4   1        2.33       20.76      2.19 o 
   2   4   1       29.73      137.91     10.08 o 
   3   4   1      827.26      674.49     12.77 o 
   4   4   1     1500.56     1559.71     17.26 o 
   5   4   1     1862.28     1897.82     23.25 o 
   6   4   1      469.67      490.50     15.92 o 
   7   4   1      119.83      131.33     10.08 o 
   8   4   1      393.73      436.88     10.67 o 
   9   4   1      150.29      127.68      9.04 o 
  10   4   1      173.78      181.05     11.37 o 
  11   4   1      162.75      180.14     15.74 o 
  12   4   1       15.02       15.81      4.18 o 
  13   4   1       44.25       63.38     12.59 o 
  14   4   1       31.85       33.47      6.38 o 
 -14   5   1       12.40       14.84      4.21 o 
 -13   5   1       27.66       17.90      4.63 o 
 -12   5   1      113.10      126.31     17.35 o 
 -11   5   1        8.69       14.90      4.39 o 
 -10   5   1      428.80      513.27     14.31 o 
  -9   5   1       13.54       19.38      2.87 o 
  -8   5   1      507.03      442.31     20.13 o 
  -7   5   1      616.61      611.57     12.79 o 
  -6   5   1        5.48        4.83      2.46 o 
  -5   5   1       16.78       20.76      2.86 o 
  -4   5   1     2027.53     2230.61     27.10 o 
  -3   5   1      446.26      496.32     11.70 o 
  -2   5   1     2774.17     2605.86     20.78 o 
  -1   5   1      598.44      550.88     10.81 o 
   0   5   1      421.29      416.92     10.11 o 
   1   5   1      235.22      291.36     10.29 o 
   2   5   1     2395.60     2456.96     18.17 o 
   3   5   1      190.95      144.99      8.96 o 
   4   5   1     1014.11     1038.70     17.22 o 
   5   5   1       28.96       44.05      3.40 o 
   6   5   1      500.58      533.83     18.89 o 
   7   5   1        0.55        1.52      2.67 o 
   8   5   1      272.77      319.50     16.96 o 
   9   5   1       30.31       60.64      5.46 o 
  10   5   1      533.23      517.10     21.34 o 
  11   5   1        1.69        9.92      3.55 o 
  12   5   1      195.33      194.09     15.70 o 
  13   5   1       12.24        8.99      5.42 o 
 -13   6   1       12.63       20.80      5.09 o 
 -12   6   1        7.19       15.27      5.29 o 
 -11   6   1      192.49      184.99     22.85 o 
 -10   6   1       11.66       11.96      4.94 o 
  -9   6   1      202.46      233.22     17.14 o 
  -8   6   1      347.06      349.55     18.92 o 
  -7   6   1        9.62       13.47      2.64 o 
  -6   6   1      733.27      745.55     15.41 o 
  -5   6   1     1172.39     1198.35     25.13 o 
  -4   6   1      324.77      339.43     10.25 o 
  -3   6   1     1483.06     1358.37     18.32 o 
  -2   6   1      420.62      449.05     13.42 o 
  -1   6   1     1522.85     1642.14     21.15 o 
   0   6   1      345.61      318.09      9.34 o 
   1   6   1      355.49      449.96     11.36 o 
   2   6   1        0.87       33.24      2.84 o 
   3   6   1      407.20      327.27      8.15 o 
   4   6   1      118.91       75.53      5.74 o 
   5   6   1     1284.87     1122.78     19.05 o 
   6   6   1        4.07       24.34      3.14 o 
   7   6   1       10.71       24.94      3.63 o 
   8   6   1        8.56       18.49      2.76 o 
   9   6   1       68.83       57.39     10.28 o 
  10   6   1        8.26        6.63      2.73 o 
  11   6   1      138.65      132.19     16.39 o 
  12   6   1       22.56       35.82      9.92 o 
  13   6   1        4.66        3.17      6.47 o 
 -12   7   1       15.42       13.15      5.80 o 
 -11   7   1       49.53       41.01      6.92 o 
 -10   7   1       26.83       16.91      4.24 o 
  -9   7   1        9.34       11.10      2.47 o 
  -8   7   1      135.02      148.48     10.64 o 
  -7   7   1      464.75      487.37     21.73 o 
  -6   7   1      204.78      263.51     13.76 o 
  -5   7   1      113.46      125.63      7.09 o 
  -4   7   1       28.41       51.90      5.02 o 
  -3   7   1      197.97      172.79      8.57 o 
  -2   7   1      262.48      199.52     16.14 o 
  -1   7   1      864.25      867.95     20.14 o 
   0   7   1       11.30       21.03      3.62 o 
   1   7   1     1015.87      955.79     15.78 o 
   2   7   1      462.23      487.36     15.65 o 
   3   7   1      149.99      146.12      7.75 o 
   4   7   1      497.44      452.42     11.17 o 
   5   7   1       22.03       25.61      3.36 o 
   6   7   1      670.84      755.23     14.32 o 
   7   7   1      336.00      359.12     14.48 o 
   8   7   1       66.63       89.14      7.05 o 
   9   7   1      221.89      186.65     17.92 o 
  10   7   1       93.39       93.12     11.16 o 
  11   7   1        8.09       22.52      7.01 o 
  12   7   1       47.89       38.67      8.42 o 
 -11   8   1        2.70        7.17      3.76 o 
 -10   8   1        0.00        6.61      5.79 o 
  -9   8   1        0.20        9.69      2.70 o 
  -8   8   1      137.00      108.76      9.63 o 
  -7   8   1       39.35       39.64      4.46 o 
  -6   8   1      646.85      670.54     13.41 o 
  -5   8   1      113.46      139.31     10.89 o 
  -4   8   1      104.56      124.00     10.17 o 
  -3   8   1      270.92      228.22     18.04 o 
  -2   8   1      101.19       86.61      9.42 o 
  -1   8   1       41.63       55.52      5.52 o 
   0   8   1     1333.43     1292.25     30.88 o 
   1   8   1        1.39        1.97      2.89 o 
   2   8   1      840.96      928.76     18.66 o 
   3   8   1      136.75      149.54     10.05 o 
   4   8   1       58.85       82.02      6.13 o 
   5   8   1        1.61        7.09      3.05 o 
   6   8   1      323.88      398.63     21.35 o 
   7   8   1       12.64        9.95      3.51 o 
   8   8   1      527.22      539.05     27.34 o 
   9   8   1        0.39        5.46      4.24 o 
  10   8   1       48.88       50.45      6.88 o 
  11   8   1        1.05        4.74      5.87 o 
 -10   9   1        1.07        8.48      7.30 o 
  -9   9   1      107.96       91.26     13.26 o 
  -8   9   1       11.98       30.29      4.99 o 
  -7   9   1      382.18      352.35     29.10 o 
  -6   9   1       15.52       11.61      5.14 o 
  -5   9   1      323.73      305.76     13.75 o 
  -4   9   1        3.69        5.44      2.58 o 
  -3   9   1      114.28      109.40      9.39 o 
  -2   9   1      405.54      433.31     19.43 o 
  -1   9   1      126.06      149.69     16.56 o 
   0   9   1       35.67       29.82      5.15 o 
   1   9   1      493.50      595.12     18.89 o 
   2   9   1        6.44       13.36      4.59 o 
   3   9   1       29.70       29.51      4.38 o 
   4   9   1      165.62      178.22     13.77 o 
   5   9   1        8.21       18.60      4.60 o 
   6   9   1       11.74       11.26      3.46 o 
   7   9   1      179.35      152.79     13.65 o 
   8   9   1        7.19        3.57      3.47 o 
   9   9   1       28.31       16.01      3.33 o 
  10   9   1        7.28       22.38      7.46 o 
  -9  10   1       51.74       59.97      7.97 o 
  -8  10   1       18.59       19.27      4.72 o 
  -7  10   1       43.30       38.72      6.36 o 
  -6  10   1       71.66       71.44      9.50 o 
  -5  10   1       28.70       40.10      4.39 o 
  -4  10   1        2.53       14.72      4.62 o 
  -3  10   1      172.46      200.06     21.94 o 
  -2  10   1       68.88       89.66      7.65 o 
  -1  10   1      130.95      116.56     10.84 o 
   0  10   1       38.08       54.10     11.52 o 
   1  10   1        0.45        8.20      2.99 o 
   2  10   1       57.09       55.63      6.21 o 
   3  10   1      345.33      325.52     27.18 o 
   4  10   1        2.11       11.22      3.35 o 
   5  10   1       48.08       56.28      7.99 o 
   6  10   1       27.24       13.80      3.09 o 
   7  10   1        9.09       10.60      3.01 o 
   8  10   1       20.23       12.78      3.64 o 
   9  10   1       23.29       30.16      8.20 o 
  -7  11   1        3.04        7.52      6.18 o 
  -6  11   1        0.05        5.35      4.23 o 
  -5  11   1        1.17       17.14      4.57 o 
  -4  11   1      163.30      147.46     11.33 o 
  -3  11   1        0.65       11.70      3.75 o 
  -2  11   1      235.94      238.49     15.20 o 
  -1  11   1       17.77       17.86      4.84 o 
   0  11   1       53.92       59.06      8.09 o 
   1  11   1       47.81       54.53     16.30 o 
   2  11   1      156.94      164.65     14.48 o 
   3  11   1        1.60        9.45      5.04 o 
   4  11   1      166.13      134.75     15.69 o 
   5  11   1        0.02        5.66      3.82 o 
   6  11   1       65.17       73.84      9.14 o 
   7  11   1        0.01        5.64      9.16 o 
  -5  12   1       20.25       19.02      4.30 o 
  -4  12   1       19.42       33.61      7.40 o 
  -3  12   1       55.30       53.13      8.98 o 
  -2  12   1       13.84       14.89      3.96 o 
  -1  12   1       60.99       68.72      8.84 o 
   0  12   1       42.32       31.64     10.01 o 
   1  12   1        2.84        0.99      4.30 o 
   2  12   1        9.50       22.22      4.74 o 
   3  12   1       91.63       97.71     13.60 o 
   4  12   1        2.26        1.37      4.64 o 
 -14   0   2       94.79      118.23     16.75 o 
 -12   0   2      581.46      594.17     32.01 o 
 -10   0   2       37.18       22.33      9.50 o 
  -8   0   2     1224.92     1300.96     30.02 o 
  -4   0   2       80.12       65.84     12.42 o 
  -2   0   2     3233.60     3467.11     22.99 o 
   0   0   2     2314.56     2564.12     28.28 o 
   2   0   2     8504.31     7901.44     50.90 o 
   4   0   2     2619.54     2414.82     21.51 o 
   6   0   2     1238.91     1249.58     16.29 o 
   8   0   2     1386.55     1000.77     39.79 o 
  10   0   2      138.80      112.85     20.61 o 
  12   0   2       23.60       17.27      7.49 o 
  14   0   2       29.92       13.53      5.47 o 
 -15   1   2        2.81        9.53      3.86 o 
 -14   1   2       41.63       40.39      6.93 o 
 -13   1   2      270.06      313.21     23.92 o 
 -12   1   2      156.45      156.94     13.70 o 
 -11   1   2      306.02      344.98     36.70 o 
 -10   1   2       40.35       59.75      9.92 o 
  -9   1   2        0.55        6.88      5.87 o 
  -8   1   2      196.09      189.00     11.59 o 
  -7   1   2     2797.70     2704.00     43.94 o 
  -6   1   2       79.35      120.72      4.24 o 
  -5   1   2     1016.77     1079.16     15.64 o 
  -4   1   2      124.19      104.47      5.56 o 
  -3   1   2     1475.36     1324.99     15.08 o 
  -2   1   2     1266.57     1530.67     17.19 o 
  -1   1   2     4278.51     3695.90     20.78 o 
   0   1   2      629.88      559.74      9.97 o 
   1   1   2    40718.30    42190.36     87.62 o 
   2   1   2      513.55      411.41     13.49 o 
   3   1   2      581.15      695.74     11.09 o 
   4   1   2     1012.62      690.12     11.41 o 
   5   1   2       36.61       31.94      3.81 o 
   6   1   2      537.18      415.98      9.43 o 
   7   1   2     1615.71     1721.36     21.32 o 
   8   1   2      247.95      256.14     11.36 o 
   9   1   2      326.55      421.34     11.18 o 
  10   1   2        1.46        6.43      4.41 o 
  11   1   2       26.74       28.54      5.89 o 
  12   1   2      133.33      109.20     10.05 o 
  13   1   2        0.78        7.10      5.43 o 
  14   1   2       15.26       17.72      5.30 o 
 -15   2   2       84.28       84.77     12.84 o 
 -14   2   2        0.45        8.75      5.29 o 
 -13   2   2       22.98       26.63      4.42 o 
 -12   2   2       32.03       32.48      7.51 o 
 -11   2   2       82.40       94.17     10.35 o 
 -10   2   2       41.79       22.45      3.99 o 
  -9   2   2      735.12      705.95     42.49 o 
  -8   2   2      150.87      196.72     11.26 o 
  -7   2   2     1028.07     1035.98     18.07 o 
  -6   2   2     1821.66     1621.37     17.01 o 
  -5   2   2      835.71      696.49     17.18 o 
  -4   2   2     5736.85     5828.76     24.57 o 
  -3   2   2     1581.10     1632.36     35.98 o 
  -2   2   2     4011.24     4042.18     24.14 o 
  -1   2   2    12617.80    12893.24     46.88 o 
   0   2   2     1725.81     1448.39     25.26 o 
   1   2   2       39.62       74.83      8.31 o 
   2   2   2      515.31      381.87      6.26 o 
   3   2   2     2779.67     2915.53     14.62 o 
   4   2   2      530.34      574.07     18.24 o 
   5   2   2     2383.93     2719.01     19.63 o 
   6   2   2      273.17      361.44     13.97 o 
   7   2   2      397.05      486.36     10.73 o 
   8   2   2      115.71      112.94      7.97 o 
   9   2   2       17.70       24.15      3.18 o 
  10   2   2      197.45      165.74     12.41 o 
  11   2   2      291.35      383.66     20.29 o 
  12   2   2        0.48        4.09      3.86 o 
  13   2   2       53.59       59.29      6.86 o 
  14   2   2       36.76       25.29      5.74 o 
 -15   3   2        0.81       -3.63      7.50 o 
 -14   3   2       10.79       13.75      3.57 o 
 -13   3   2       14.44       23.23      6.57 o 
 -12   3   2       98.53       64.91      7.29 o 
 -11   3   2       12.35       23.12      6.40 o 
 -10   3   2      609.77      603.82     27.29 o 
  -9   3   2        0.48        4.26      1.93 o 
  -8   3   2     1288.12     1319.28     22.00 o 
  -7   3   2      150.41      143.84     11.10 o 
  -6   3   2      377.33      397.31      9.07 o 
  -5   3   2     1094.65     1093.13     18.93 o 
  -4   3   2     3317.28     2737.71     20.23 o 
  -3   3   2        4.23        6.42      1.85 o 
  -2   3   2      893.72      944.64     13.02 o 
  -1   3   2     1999.89     1992.08     11.97 o 
   0   3   2     1266.78     1043.91     17.45 o 
   1   3   2        0.90       44.71      4.36 o 
   2   3   2      163.92      122.39      7.82 o 
   3   3   2     2107.90     2267.78     23.10 o 
   4   3   2     1095.39      999.23     18.08 o 
   5   3   2      107.42      139.67     10.08 o 
   6   3   2     3154.13     2738.25     31.34 o 
   7   3   2        8.84       34.68      3.62 o 
   8   3   2       44.43       68.19      5.25 o 
   9   3   2       81.60       82.45      6.39 o 
  10   3   2      401.48      331.30     18.12 o 
  11   3   2       48.51       59.37      6.41 o 
  12   3   2      585.15      626.86     58.83 o 
  13   3   2        5.61       13.30      3.79 o 
  14   3   2       77.71       55.78     10.79 o 
 -14   4   2       67.30       59.54      7.42 o 
 -13   4   2        0.00       -0.53      3.99 o 
 -12   4   2      127.76      151.98     11.78 o 
 -11   4   2      256.60      298.77     29.04 o 
 -10   4   2       12.11       14.50      4.94 o 
  -9   4   2      302.81      283.64     13.09 o 
  -8   4   2       22.69        9.79      4.01 o 
  -7   4   2       82.80       79.13      6.09 o 
  -6   4   2     2304.96     2566.78     29.91 o 
  -5   4   2     3200.78     3404.39     36.47 o 
  -4   4   2     2613.40     2369.25     22.34 o 
  -3   4   2      239.48      324.38      7.85 o 
  -2   4   2      322.56      418.70     12.66 o 
  -1   4   2      821.12      690.81     10.89 o 
   0   4   2     2404.67     2009.04     30.56 o 
   1   4   2      155.86       94.77      8.60 o 
   2   4   2       61.76       74.06      7.45 o 
   3   4   2     1092.42      846.29     16.93 o 
   4   4   2        6.10        2.35      2.54 o 
   5   4   2      728.91      543.66     10.83 o 
   6   4   2      294.20      291.44      9.23 o 
   7   4   2       28.27       53.52      5.49 o 
   8   4   2     1068.02     1021.17     13.35 o 
   9   4   2      196.28      201.00     16.06 o 
  10   4   2      424.62      382.53     12.15 o 
  11   4   2       71.14       73.95      6.54 o 
  12   4   2       24.13       20.06      3.61 o 
  13   4   2       40.38       28.21      4.49 o 
  14   4   2       19.33       22.73      6.04 o 
 -14   5   2        6.66       13.15      3.56 o 
 -13   5   2      129.46      150.48     13.31 o 
 -12   5   2       16.23       12.61      4.55 o 
 -11   5   2       28.06       33.97      6.56 o 
 -10   5   2        0.57        2.20      4.01 o 
  -9   5   2      106.54      113.55      8.97 o 
  -8   5   2        3.66       18.32      1.97 o 
  -7   5   2      915.08     1005.50     20.49 o 
  -6   5   2      141.05      182.62     14.41 o 
  -5   5   2     4310.46     4295.44     43.62 o 
  -4   5   2      595.43      658.60     13.18 o 
  -3   5   2     1190.74     1194.77     13.27 o 
  -2   5   2      171.15      232.78      7.62 o 
  -1   5   2     2423.06     2697.22     21.47 o 
   0   5   2      222.52      229.66     18.15 o 
   1   5   2    10622.61     9887.04     61.29 o 
   2   5   2       35.06       37.89      4.94 o 
   3   5   2      713.98      747.40     12.61 o 
   4   5   2       70.40      133.80      9.72 o 
   5   5   2       28.81       46.68      3.72 o 
   6   5   2      338.91      320.63     12.66 o 
   7   5   2      136.31      119.01      8.11 o 
   8   5   2       15.69       16.15      3.11 o 
   9   5   2      136.04      151.36     11.89 o 
  10   5   2       46.76       47.72      4.96 o 
  11   5   2        1.64        6.85      5.73 o 
  12   5   2        8.70       17.65      4.15 o 
  13   5   2       21.55       38.43      7.68 o 
 -13   6   2       16.82       30.56      6.66 o 
 -12   6   2      181.57      168.90     18.20 o 
 -11   6   2        0.20        5.17      8.17 o 
 -10   6   2        1.85        4.83      2.86 o 
  -9   6   2        1.62       11.63      2.96 o 
  -8   6   2       10.14       16.31      3.14 o 
  -7   6   2       37.81       44.27      3.14 o 
  -6   6   2      919.00      964.18     16.83 o 
  -5   6   2      149.04      152.74     11.41 o 
  -4   6   2      282.86      244.53     11.09 o 
  -3   6   2      239.63      232.36      9.48 o 
  -2   6   2       41.17       27.50      5.28 o 
  -1   6   2       87.56      102.08      4.12 o 
   0   6   2     4195.95     4121.66     64.29 o 
   1   6   2      167.87      180.97      9.60 o 
   2   6   2     1567.94     1677.23     22.40 o 
   3   6   2       30.43       11.30      3.43 o 
   4   6   2      221.13      220.70      6.68 o 
   5   6   2        3.65        4.94      2.49 o 
   6   6   2       41.48       72.21      5.21 o 
   7   6   2       58.46       56.75      4.90 o 
   8   6   2      722.45      773.28     16.59 o 
   9   6   2      144.28      154.05     12.05 o 
  10   6   2      190.94      157.72     14.43 o 
  11   6   2        0.33       -0.20      6.10 o 
  12   6   2       15.45       19.72      5.39 o 
  13   6   2        0.42        7.87      8.07 o 
 -12   7   2        9.80       13.36      4.92 o 
 -11   7   2       26.48       33.27      4.65 o 
 -10   7   2      195.03      168.87     19.20 o 
  -9   7   2       14.34       25.52      3.77 o 
  -8   7   2      148.68      154.01     12.07 o 
  -7   7   2      193.31      233.26     12.90 o 
  -6   7   2       56.45       67.84      5.06 o 
  -5   7   2      649.89      556.56     14.08 o 
  -4   7   2      292.74      311.90     20.73 o 
  -3   7   2       38.66       73.53      6.73 o 
  -2   7   2      102.12       92.05     11.17 o 
  -1   7   2      148.65      204.12      9.87 o 
   0   7   2      175.47      203.80     18.35 o 
   1   7   2      383.32      296.14     11.15 o 
   2   7   2       36.09       64.24      6.14 o 
   3   7   2       40.24       48.74      4.79 o 
   4   7   2      207.59      253.17     13.01 o 
   5   7   2       90.84       53.44      4.93 o 
   6   7   2      419.83      427.96     13.05 o 
   7   7   2      295.45      329.68     25.48 o 
   8   7   2        0.73       12.97      3.11 o 
   9   7   2      175.44      186.91     17.37 o 
  10   7   2       76.37       68.26     10.13 o 
  11   7   2        0.12       -0.76      4.87 o 
  12   7   2       60.28       63.33     13.89 o 
 -12   8   2        0.36        7.59      5.88 o 
 -11   8   2       66.97       70.49     11.33 o 
 -10   8   2        4.67       10.21      3.66 o 
  -9   8   2      337.38      277.54     23.41 o 
  -8   8   2        2.71        6.37      2.64 o 
  -7   8   2      294.15      308.90     24.54 o 
  -6   8   2        0.56        4.70      2.48 o 
  -5   8   2       76.34       70.16      6.03 o 
  -4   8   2       21.36       30.09      4.37 o 
  -3   8   2      388.91      407.78     13.64 o 
  -2   8   2        1.22        6.91      1.98 o 
  -1   8   2      666.89      703.50     15.61 o 
   0   8   2      145.13      128.50      7.84 o 
   1   8   2       41.60       61.58      5.76 o 
   2   8   2       24.78       42.25      5.20 o 
   3   8   2      385.30      371.31     16.59 o 
   4   8   2       41.75       59.15      5.71 o 
   5   8   2      664.64      697.06     19.11 o 
   6   8   2       25.04       28.72      4.71 o 
   7   8   2      287.18      228.62     26.15 o 
   8   8   2        3.82       11.94      2.33 o 
   9   8   2       20.13       15.39      3.19 o 
  10   8   2        1.76        2.49      3.26 o 
  11   8   2       80.24       94.36     17.65 o 
 -10   9   2       50.23       41.79      6.59 o 
  -9   9   2       16.55       10.01      2.43 o 
  -8   9   2       72.29       73.64      7.78 o 
  -7   9   2        9.92        8.51      2.96 o 
  -6   9   2        5.51        5.45      2.56 o 
  -5   9   2      106.44      137.84     10.32 o 
  -4   9   2      348.78      341.06     26.76 o 
  -3   9   2        0.16        4.41      3.12 o 
  -2   9   2      653.08      677.57     15.13 o 
  -1   9   2       12.14        6.99      3.07 o 
   0   9   2      156.46      165.27     16.53 o 
   1   9   2      598.94      615.08     21.39 o 
   2   9   2        7.11       13.09      6.00 o 
   3   9   2       67.90       55.98      5.51 o 
   4   9   2      226.53      274.27     15.34 o 
   5   9   2        5.19       15.15      3.29 o 
   6   9   2      203.28      169.18     14.14 o 
   7   9   2      112.75      140.43     14.85 o 
   8   9   2       53.38       42.00      5.74 o 
   9   9   2       56.36       46.72      5.89 o 
  10   9   2       19.47       11.99     14.14 o 
  -9  10   2       31.49       30.38      5.52 o 
  -8  10   2       47.91       53.47      7.30 o 
  -7  10   2        9.59        9.25      3.28 o 
  -6  10   2      206.58      219.31     16.96 o 
  -5  10   2       75.99       75.89      7.34 o 
  -4  10   2      190.83      179.76     16.48 o 
  -3  10   2       81.13       71.80      8.46 o 
  -2  10   2       11.49       21.16      4.16 o 
  -1  10   2        6.24       13.33      4.70 o 
   0  10   2      156.07      149.20     21.41 o 
   1  10   2        0.06        8.20      4.26 o 
   2  10   2      596.27      587.22     22.90 o 
   3  10   2       43.96       36.55      4.26 o 
   4  10   2       40.16       51.62      5.42 o 
   5  10   2       26.98       20.09      5.11 o 
   6  10   2       33.24       41.32      4.73 o 
   7  10   2        0.11        7.19      3.11 o 
   8  10   2       36.16       41.32      6.80 o 
  -7  11   2      119.46      132.06     11.76 o 
  -6  11   2        4.46        5.06      5.67 o 
  -5  11   2      105.17       98.97     13.48 o 
  -4  11   2       11.27       22.05      4.81 o 
  -3  11   2       56.48       57.84      6.44 o 
  -2  11   2        0.25        9.48      4.61 o 
  -1  11   2       56.43       53.38      7.53 o 
   0  11   2        0.05        7.31      4.63 o 
   1  11   2      259.68      250.46     18.12 o 
   2  11   2        0.02       11.86      6.00 o 
   3  11   2       44.23       49.10     10.09 o 
   4  11   2        0.40        8.91      5.12 o 
   5  11   2       34.21       27.17      4.93 o 
   6  11   2        0.23       21.75      6.38 o 
   7  11   2       71.45       68.08     10.76 o 
  -5  12   2        0.30        6.37      4.38 o 
  -4  12   2       64.51       79.96     13.08 o 
  -3  12   2       15.66       11.21      6.09 o 
  -2  12   2        2.41       -0.81      4.31 o 
  -1  12   2       32.63       15.63      4.98 o 
   0  12   2       51.53       56.32     11.73 o 
   1  12   2        6.07        8.72      5.63 o 
   2  12   2      126.23      120.50     15.08 o 
   3  12   2        2.95       18.62      5.11 o 
   4  12   2       12.38       11.32      5.83 o 
 -15   0   3       48.09       61.38     14.08 o 
 -13   0   3      198.74      230.28     31.01 o 
 -11   0   3      336.90      323.74     40.91 o 
  -9   0   3      523.18      453.12     14.80 o 
  -5   0   3      838.97      808.62     14.84 o 
  -3   0   3      141.09      241.74     11.15 o 
   1   0   3       55.28       58.39      7.49 o 
   3   0   3      345.80      623.87     12.17 o 
   5   0   3     8347.00     8577.90     74.33 o 
   7   0   3      754.35      757.86     32.00 o 
   9   0   3       27.56       64.46      6.93 o 
  11   0   3      201.41      229.93     25.13 o 
  13   0   3      131.66      116.55     19.12 o 
 -15   1   3        6.62       13.29      5.50 o 
 -14   1   3       66.89       49.45      7.41 o 
 -13   1   3       28.58       26.39      7.93 o 
 -12   1   3       65.29       43.98     10.34 o 
 -11   1   3      203.81      257.59     17.39 o 
 -10   1   3      230.18      312.30     19.84 o 
  -9   1   3       14.47       33.36      5.70 o 
  -8   1   3      456.80      313.12      9.83 o 
  -7   1   3      633.85      568.77     27.36 o 
  -6   1   3      545.22      491.09     12.41 o 
  -5   1   3     3877.20     4037.64     39.79 o 
  -4   1   3       27.85      110.43      7.76 o 
  -3   1   3      886.32      958.06     13.17 o 
  -2   1   3      169.73      317.71      6.93 o 
  -1   1   3     2768.37     3156.78     27.95 o 
   0   1   3     9906.74    10004.09     48.68 o 
   1   1   3      945.09      782.11      8.73 o 
   2   1   3       33.14       74.51      6.89 o 
   3   1   3        3.90       15.21      2.12 o 
   4   1   3     1706.18     1704.71     20.50 o 
   5   1   3      871.74      703.80     21.45 o 
   6   1   3     3093.51     2778.31     31.34 o 
   7   1   3       31.39       60.39      4.95 o 
   8   1   3       42.52       47.83      4.43 o 
   9   1   3      197.96      188.72     12.43 o 
  10   1   3       85.85       58.54      4.74 o 
  11   1   3       31.05       35.55      5.71 o 
  12   1   3      195.27      178.52     16.04 o 
  13   1   3        0.20       -3.38      5.02 o 
  14   1   3       29.86       24.37      4.75 o 
 -15   2   3        3.39        8.24      4.49 o 
 -14   2   3       94.56       97.88     14.00 o 
 -13   2   3       18.04       19.23      4.25 o 
 -12   2   3      452.26      449.17     29.91 o 
 -11   2   3        0.30        8.33      5.25 o 
 -10   2   3      161.71      148.35     14.12 o 
  -9   2   3      301.73      247.10     11.82 o 
  -8   2   3       18.32        7.73      2.11 o 
  -7   2   3      172.98      240.62      8.02 o 
  -6   2   3     4552.68     4367.60     43.01 o 
  -5   2   3      142.05       99.48      6.79 o 
  -4   2   3       30.66      168.10      8.34 o 
  -3   2   3      182.84      200.00      8.65 o 
  -2   2   3      957.81     1327.18     22.93 o 
  -1   2   3      408.49      529.18     11.23 o 
   0   2   3     1981.75     1960.27     10.16 o 
   1   2   3       29.40       84.63      4.09 o 
   2   2   3     2340.45     1852.06     16.46 o 
   3   2   3      236.92      215.57      8.95 o 
   4   2   3     1866.31     1694.64     17.27 o 
   5   2   3     1205.03     1372.31     16.46 o 
   6   2   3       12.79       10.97      3.14 o 
   7   2   3      141.91      182.52      7.63 o 
   8   2   3      426.41      339.64     12.68 o 
   9   2   3      127.55      139.20     12.01 o 
  10   2   3      619.92      705.02     21.68 o 
  11   2   3       89.93       87.23      8.60 o 
  12   2   3      106.07      142.56     14.88 o 
  13   2   3        0.62        2.99      3.30 o 
  14   2   3        1.14       -0.86      5.05 o 
 -15   3   3        5.64        8.39      4.23 o 
 -14   3   3       37.11       39.16     14.59 o 
 -13   3   3      256.75      241.13     24.12 o 
 -12   3   3       15.33       11.57      4.46 o 
 -11   3   3      536.36      571.42     17.46 o 
 -10   3   3       12.05       16.74      5.58 o 
  -9   3   3        2.68       11.27      4.10 o 
  -8   3   3        9.69       20.88      2.66 o 
  -7   3   3     5245.39     5612.49     74.77 o 
  -6   3   3      483.94      457.78     20.78 o 
  -5   3   3    10413.50    12031.28     66.06 o 
  -4   3   3     1228.65     1155.93     27.91 o 
  -3   3   3     4440.61     4007.53     19.51 o 
  -2   3   3       82.65      120.15      6.60 o 
  -1   3   3      120.33      161.68      8.62 o 
   0   3   3      699.75      496.22      9.54 o 
   1   3   3    10743.00    10721.28     38.93 o 
   2   3   3     1862.53     1859.53     38.54 o 
   3   3   3     2395.04     2417.89     22.85 o 
   4   3   3     1001.91      846.59     15.41 o 
   5   3   3        6.02        2.16      1.88 o 
   6   3   3      569.36      627.99     10.00 o 
   7   3   3     1091.91     1255.14     20.41 o 
   8   3   3       28.08       40.66      3.95 o 
   9   3   3      382.42      453.89     12.12 o 
  10   3   3       26.26       42.93      5.29 o 
  11   3   3      117.56      119.25     13.49 o 
  12   3   3        1.01        8.05      4.24 o 
  13   3   3        2.81        9.82      4.62 o 
  14   3   3        2.41       -2.30      6.90 o 
 -14   4   3       41.02       35.09      8.42 o 
 -13   4   3        2.12       11.86      4.74 o 
 -12   4   3      182.19      169.39     16.50 o 
 -11   4   3      109.14      102.02      8.81 o 
 -10   4   3        0.46       -0.06      5.85 o 
  -9   4   3      368.27      431.49     28.31 o 
  -8   4   3      171.51      150.94     10.73 o 
  -7   4   3     1262.91     1285.94     24.42 o 
  -6   4   3     3325.70     3617.62     37.18 o 
  -5   4   3      890.27     1111.35     27.85 o 
  -4   4   3      276.30      245.72      7.84 o 
  -3   4   3     2817.70     3341.02     27.06 o 
  -2   4   3       22.81       30.22      4.58 o 
  -1   4   3     3805.31     3686.17     24.02 o 
   0   4   3      576.48      629.31     14.17 o 
   1   4   3     2008.03     2065.46     21.07 o 
   2   4   3     2232.14     2024.12     27.71 o 
   3   4   3      314.40      331.69     10.50 o 
   4   4   3      962.27      764.81     12.89 o 
   5   4   3       54.25      109.95     10.00 o 
   6   4   3        0.47        4.76      2.32 o 
   7   4   3      122.44      123.22     10.97 o 
   8   4   3       23.25        8.09      1.60 o 
   9   4   3      547.65      608.72     14.69 o 
  10   4   3      174.58      183.21     14.33 o 
  11   4   3      336.42      363.34     33.40 o 
  12   4   3       66.89       62.68      8.15 o 
  13   4   3       41.64       32.53      9.60 o 
 -14   5   3       22.15       30.62      8.16 o 
 -13   5   3       12.91       20.64      5.22 o 
 -12   5   3        3.26        5.20      2.97 o 
 -11   5   3       17.63       13.04      3.82 o 
 -10   5   3        2.66       -0.96      3.91 o 
  -9   5   3      121.08      149.60      9.53 o 
  -8   5   3       13.33       26.32      2.70 o 
  -7   5   3       21.90       25.90      3.92 o 
  -6   5   3      241.71      221.61      8.40 o 
  -5   5   3        1.18        1.84      3.32 o 
  -4   5   3      288.34      172.78      6.55 o 
  -3   5   3       80.25      154.00      7.10 o 
  -2   5   3     1958.77     1683.11     16.81 o 
  -1   5   3      108.50       78.07      4.29 o 
   0   5   3      300.88      446.61     14.56 o 
   1   5   3      276.60      299.18      9.02 o 
   2   5   3      144.80       56.00      4.98 o 
   3   5   3      364.51      316.15     12.38 o 
   4   5   3      629.98      474.45     11.94 o 
   5   5   3        5.01        5.84      1.88 o 
   6   5   3      605.40      503.08     11.23 o 
   7   5   3        1.66       39.40      3.90 o 
   8   5   3      562.33      571.84     13.98 o 
   9   5   3       14.19       19.29      3.20 o 
  10   5   3       71.00       62.46      5.17 o 
  11   5   3       19.89       18.83      5.17 o 
  12   5   3       80.22       55.08      6.93 o 
  13   5   3        2.07       14.30      5.14 o 
 -13   6   3       11.43       15.47      6.02 o 
 -12   6   3       34.87       49.72      6.83 o 
 -11   6   3      101.17      109.53     11.85 o 
 -10   6   3        7.30        8.09      4.01 o 
  -9   6   3      152.08      159.85     12.15 o 
  -8   6   3       56.72       49.99      4.44 o 
  -7   6   3      409.98      365.85     12.05 o 
  -6   6   3       21.45       45.15      3.82 o 
  -5   6   3      153.34      194.97     13.84 o 
  -4   6   3       90.92       82.39      5.85 o 
  -3   6   3      779.94      879.95     12.97 o 
  -2   6   3        7.68        8.02      3.40 o 
  -1   6   3     2650.26     2430.18     27.94 o 
   0   6   3      106.62      103.04      6.58 o 
   1   6   3      210.94      258.03      9.01 o 
   2   6   3     1142.49     1095.75     18.21 o 
   3   6   3      930.90      832.56     20.17 o 
   4   6   3       24.23       24.60      4.70 o 
   5   6   3      495.68      589.62     17.20 o 
   6   6   3      174.77      151.50     11.51 o 
   7   6   3      567.43      547.35     12.72 o 
   8   6   3        2.88        8.69      2.61 o 
   9   6   3       33.34       38.86      3.73 o 
  10   6   3       29.71       21.56      4.25 o 
  11   6   3      139.68      155.70     18.42 o 
  12   6   3       37.71       55.52     10.88 o 
 -12   7   3       61.05       55.39      7.05 o 
 -11   7   3      275.64      278.05     30.85 o 
 -10   7   3      184.97      187.01     14.32 o 
  -9   7   3        0.49        0.70      2.74 o 
  -8   7   3      111.62      113.67      7.85 o 
  -7   7   3      206.18      210.75     13.60 o 
  -6   7   3       34.39       21.57      3.41 o 
  -5   7   3      918.05      864.03     12.78 o 
  -4   7   3       38.09       27.87      3.14 o 
  -3   7   3      362.43      361.17     18.07 o 
  -2   7   3      625.00      603.08     12.89 o 
  -1   7   3      308.59      352.66      9.96 o 
   0   7   3      398.59      462.62      9.42 o 
   1   7   3      816.23      827.69     17.30 o 
   2   7   3      228.40      274.82     16.80 o 
   3   7   3      512.76      541.60     17.08 o 
   4   7   3      297.45      363.18     10.61 o 
   5   7   3       20.15       15.14      5.10 o 
   6   7   3      668.29      667.07     25.00 o 
   7   7   3       79.88       91.89      7.66 o 
   8   7   3       73.95       61.80      6.78 o 
   9   7   3      231.95      226.67     21.25 o 
  10   7   3        6.13        7.32      4.00 o 
  11   7   3       16.65       12.85      5.75 o 
  12   7   3       40.78       51.71     11.02 o 
 -12   8   3      140.06      101.97     16.48 o 
 -11   8   3       48.81       49.87     10.19 o 
 -10   8   3       79.85       94.10     17.25 o 
  -9   8   3        0.02        1.81      2.90 o 
  -8   8   3       52.70       42.96      3.65 o 
  -7   8   3        0.47        8.83      2.98 o 
  -6   8   3      688.93      753.66     14.52 o 
  -5   8   3       56.80       36.63      4.14 o 
  -4   8   3      639.50      592.40     11.92 o 
  -3   8   3        5.02        6.37      3.54 o 
  -2   8   3       52.53       52.25      5.16 o 
  -1   8   3      235.35      195.37     15.51 o 
   0   8   3       83.02      113.18     10.91 o 
   1   8   3       13.18        9.12      2.60 o 
   2   8   3      903.66      908.52     15.15 o 
   3   8   3        7.10       18.10      3.52 o 
   4   8   3       21.91       17.09      3.72 o 
   5   8   3       10.96       13.33      3.79 o 
   6   8   3        0.16        9.09      2.79 o 
   7   8   3        5.20        4.77      3.92 o 
   8   8   3      256.89      265.19     17.23 o 
   9   8   3        7.80       11.55      4.35 o 
  10   8   3       93.13       66.31     16.46 o 
  11   8   3        2.34        2.99     10.45 o 
 -10   9   3        6.65       12.08      4.49 o 
  -9   9   3        1.96       12.77      4.56 o 
  -8   9   3       95.15       74.72      7.45 o 
  -7   9   3      122.94      119.92      9.84 o 
  -6   9   3      106.78       91.59      6.63 o 
  -5   9   3      406.98      420.43     18.35 o 
  -4   9   3        0.48        5.22      4.06 o 
  -3   9   3       13.06        8.53      3.62 o 
  -2   9   3        1.13        9.20      3.65 o 
  -1   9   3      142.82      168.42     11.57 o 
   0   9   3      248.58      202.88     12.96 o 
   1   9   3      625.33      561.36     16.78 o 
   2   9   3        3.58        5.43      2.35 o 
   3   9   3      195.59      203.94     20.06 o 
   4   9   3      330.06      320.98     23.12 o 
   5   9   3       25.15       51.34      7.22 o 
   6   9   3       80.56      104.07     13.16 o 
   7   9   3       64.89       62.68      8.92 o 
   8   9   3        0.34        7.98      4.70 o 
   9   9   3       42.85       37.33      8.04 o 
  10   9   3        3.73        2.32      4.93 o 
  -9  10   3       40.83       33.72      7.23 o 
  -8  10   3       31.13       28.39      4.16 o 
  -7  10   3       72.49       66.55      8.22 o 
  -6  10   3      186.33      211.39     20.39 o 
  -5  10   3        5.34        4.90      2.92 o 
  -4  10   3       35.25       22.74      4.25 o 
  -3  10   3      113.30       68.54      7.25 o 
  -2  10   3       10.96       19.34      4.56 o 
  -1  10   3      386.38      460.30     22.77 o 
   0  10   3       10.85       16.96      4.65 o 
   1  10   3      119.70      112.80      9.19 o 
   2  10   3        7.54       11.55      4.58 o 
   3  10   3      111.51      114.85      7.22 o 
   4  10   3        7.03       15.66      3.32 o 
   5  10   3      278.69      257.45     26.54 o 
   6  10   3        3.82       11.43      6.74 o 
   7  10   3      107.77       93.26     10.10 o 
   8  10   3        0.26        4.30      3.88 o 
  -7  11   3        1.89        3.10      3.48 o 
  -6  11   3       25.14       34.07      5.55 o 
  -5  11   3        6.55       18.01      4.00 o 
  -4  11   3       71.09       78.11     13.43 o 
  -3  11   3        6.78        3.61      5.19 o 
  -2  11   3      101.29      107.13     10.50 o 
  -1  11   3        0.42        0.24      3.50 o 
   0  11   3      352.55      287.01     55.94 o 
   1  11   3        3.85        7.65      3.38 o 
   2  11   3       28.36       37.78      6.77 o 
   3  11   3        3.65       11.12      4.92 o 
   4  11   3       15.97       24.25      6.27 o 
   5  11   3       15.51       22.52      5.29 o 
   6  11   3       21.44       23.63      6.04 o 
  -4  12   3       18.76       15.39      4.25 o 
  -3  12   3       46.47       37.64      6.85 o 
  -2  12   3        3.38        5.26      4.01 o 
  -1  12   3       50.65       31.67      6.27 o 
   0  12   3       18.35       26.10      8.98 o 
   1  12   3        4.73        7.08      4.66 o 
   2  12   3       15.48       22.44      6.56 o 
   3  12   3       77.83       69.84     11.62 o 
   4  12   3       22.03        9.06      7.97 o 
 -14   0   4       82.57       69.57     14.30 o 
 -12   0   4      349.22      396.65     25.82 o 
  -8   0   4        6.01       16.22      5.33 o 
  -6   0   4     1948.75     1423.20     16.12 o 
  -4   0   4     6807.89     6981.01     40.33 o 
  -2   0   4     1220.65     1135.53     20.36 o 
   0   0   4       36.71      141.72      8.52 o 
   2   0   4     3308.10     2815.84     25.79 o 
   4   0   4     2905.81     3100.83     45.86 o 
   6   0   4     1485.39     1751.92     32.59 o 
   8   0   4      325.69      278.31      9.20 o 
  10   0   4      596.00      655.01     16.74 o 
  12   0   4       37.19       41.15      8.28 o 
  14   0   4        0.07       -7.17      7.17 o 
 -15   1   4        0.18        2.36      3.95 o 
 -14   1   4       33.52       35.18      6.37 o 
 -13   1   4      223.22      185.69     19.27 o 
 -12   1   4      100.06      113.10     10.39 o 
 -11   1   4      447.13      463.72     19.32 o 
 -10   1   4       22.43       22.22      3.37 o 
  -9   1   4       34.49       89.95     14.15 o 
  -8   1   4      355.30      332.54     19.73 o 
  -7   1   4      103.82      203.18      7.50 o 
  -6   1   4       97.93       80.80      5.04 o 
  -5   1   4     2341.19     2188.58     24.60 o 
  -4   1   4     2673.29     2508.33     21.93 o 
  -3   1   4     2447.82     2466.07     14.99 o 
  -2   1   4       59.61       82.75      5.79 o 
  -1   1   4      627.90      658.44     16.38 o 
   0   1   4     6988.73     6903.20     83.18 o 
   1   1   4     2109.85     2443.18     18.99 o 
   2   1   4      786.88      841.10     13.74 o 
   3   1   4     4495.02     4293.73     20.62 o 
   4   1   4      554.30      548.18     10.73 o 
   5   1   4      990.73      911.48     17.34 o 
   6   1   4     1335.15     1308.45     17.87 o 
   7   1   4      165.12      215.71     10.58 o 
   8   1   4      100.83      165.80      9.72 o 
   9   1   4      676.02      622.01     10.02 o 
  10   1   4       25.51       35.66      4.64 o 
  11   1   4      209.19      168.25     16.21 o 
  12   1   4       29.05       34.97      6.21 o 
  13   1   4       10.23        3.93      4.22 o 
  14   1   4       16.05       10.72      4.13 o 
 -15   2   4       29.82       28.37      4.87 o 
 -14   2   4        3.29        2.83      4.45 o 
 -13   2   4      163.65      188.24     13.33 o 
 -12   2   4      178.62      212.14     15.79 o 
 -11   2   4       60.72       57.01      5.90 o 
 -10   2   4       14.96       11.44      4.22 o 
  -9   2   4      772.46      886.33     20.68 o 
  -8   2   4       52.68       49.89      5.88 o 
  -7   2   4     2762.72     3043.83     48.93 o 
  -6   2   4     5211.53     5010.63     54.88 o 
  -5   2   4      974.15      790.18     15.24 o 
  -4   2   4      125.65      213.06      5.39 o 
  -3   2   4      422.07      262.05      8.05 o 
  -2   2   4      473.70      399.23     12.22 o 
  -1   2   4      368.66      357.92     12.05 o 
   0   2   4      622.57      604.73     14.00 o 
   1   2   4     1535.33     1477.32     44.75 o 
   2   2   4      236.29      328.41      8.93 o 
   3   2   4     2935.62     3084.05     21.63 o 
   4   2   4      385.79      200.45     13.23 o 
   5   2   4     3194.20     3550.85     37.27 o 
   6   2   4      227.01      230.55     14.58 o 
   7   2   4     1259.80     1173.10     21.52 o 
   8   2   4      265.09      242.60      9.25 o 
   9   2   4       22.09       37.53      3.66 o 
  10   2   4       14.69       20.03      4.00 o 
  11   2   4      100.81       90.40      9.07 o 
  12   2   4        7.06        4.31      3.60 o 
  13   2   4      137.41      105.42     12.84 o 
  14   2   4        3.46        4.75      3.46 o 
 -14   3   4       77.37       89.54      9.50 o 
 -13   3   4       67.30       68.88      8.23 o 
 -12   3   4        7.25       10.29      3.88 o 
 -11   3   4       54.93       93.51      7.64 o 
 -10   3   4       75.14       96.98      6.73 o 
  -9   3   4        0.50        6.65      5.79 o 
  -8   3   4     1782.30     1669.49     28.21 o 
  -7   3   4      351.08      416.83     13.14 o 
  -6   3   4      837.52      756.99     13.24 o 
  -5   3   4      176.38      189.48      9.29 o 
  -4   3   4     1262.03     1262.31     14.25 o 
  -3   3   4      878.48      904.97     15.88 o 
  -2   3   4     5581.20     5677.40     28.06 o 
  -1   3   4      220.36      247.44     10.35 o 
   0   3   4     2288.38     1736.99     20.22 o 
   1   3   4        1.84        6.66      2.65 o 
   2   3   4       13.29       43.45      4.29 o 
   3   3   4      525.92      567.28     11.50 o 
   4   3   4      629.87      475.97      9.26 o 
   5   3   4      266.29      445.68     15.30 o 
   6   3   4      156.97      163.43      9.93 o 
   7   3   4       18.41       13.57      2.61 o 
   8   3   4      156.68      218.30     17.36 o 
   9   3   4       94.53      120.00      9.37 o 
  10   3   4       11.37        8.14      2.44 o 
  11   3   4       66.14       32.62      5.80 o 
  12   3   4       58.07       62.28      7.67 o 
  13   3   4       20.26       21.50      4.02 o 
 -14   4   4        0.21       10.60      4.79 o 
 -13   4   4       32.10       30.88      6.56 o 
 -12   4   4       99.97       86.42      8.30 o 
 -11   4   4        2.96        3.66      4.41 o 
 -10   4   4        2.86        1.59      3.99 o 
  -9   4   4       21.22       16.13      3.64 o 
  -8   4   4      187.19      204.65     10.71 o 
  -7   4   4      916.98      958.49     17.75 o 
  -6   4   4     1592.01     1599.56     20.48 o 
  -5   4   4       10.00       -0.66      2.98 o 
  -4   4   4     1468.69     1358.40     19.46 o 
  -3   4   4      142.76      108.33      9.17 o 
  -2   4   4       63.64       83.87      4.26 o 
  -1   4   4     5694.05     5339.22     38.89 o 
   0   4   4      783.14      897.58     17.79 o 
   1   4   4      958.21     1148.42     27.09 o 
   2   4   4     5205.60     4830.45     33.76 o 
   3   4   4      255.78      259.16      7.70 o 
   4   4   4      273.87      292.18      7.74 o 
   5   4   4      772.59      832.68     13.49 o 
   6   4   4      430.43      466.80     10.39 o 
   7   4   4      140.27      141.90     12.04 o 
   8   4   4        5.90       11.30      3.14 o 
   9   4   4       94.03       92.56      7.38 o 
  10   4   4       33.53       35.67      4.07 o 
  11   4   4      114.00       96.56     12.28 o 
  12   4   4       12.78       16.63      5.19 o 
  13   4   4       61.23       47.80      9.68 o 
 -14   5   4        2.33        9.49      4.93 o 
 -13   5   4      152.66      139.17     12.60 o 
 -12   5   4       34.00       27.60      4.76 o 
 -11   5   4      348.00      381.33     22.57 o 
 -10   5   4        3.84       12.53      3.95 o 
  -9   5   4       18.83       23.73      4.09 o 
  -8   5   4       94.02       63.63      5.05 o 
  -7   5   4      143.08       94.90      7.72 o 
  -6   5   4        0.03        3.55      3.31 o 
  -5   5   4     2174.21     2317.72     26.91 o 
  -4   5   4      110.17       93.69      6.77 o 
  -3   5   4     1769.29     1633.03     21.65 o 
  -2   5   4        7.71        3.73      2.06 o 
  -1   5   4      602.87      630.71     10.67 o 
   0   5   4       34.10       65.10      5.97 o 
   1   5   4     2054.35     2213.11     39.98 o 
   2   5   4        2.18       71.12      6.17 o 
   3   5   4     2390.27     2476.07     29.59 o 
   4   5   4      257.33      221.76      9.97 o 
   5   5   4      730.52      672.32     13.83 o 
   6   5   4      349.45      288.55      7.97 o 
   7   5   4      343.77      414.62     12.16 o 
   8   5   4       27.86       26.85      4.70 o 
   9   5   4      596.48      604.84     21.49 o 
  10   5   4        3.34        5.01      3.16 o 
  11   5   4      185.00      152.62     17.36 o 
  12   5   4       14.70       32.05      8.00 o 
 -13   6   4       25.60       26.14      6.59 o 
 -12   6   4      324.24      333.90     36.79 o 
 -11   6   4       19.53       28.09      5.40 o 
 -10   6   4       69.22       79.67      7.90 o 
  -9   6   4        0.13        2.28      4.07 o 
  -8   6   4        6.44        7.70      2.09 o 
  -7   6   4        9.45       14.68      3.26 o 
  -6   6   4      422.12      387.66     13.74 o 
  -5   6   4      396.23      439.13     11.72 o 
  -4   6   4      638.34      616.96     13.47 o 
  -3   6   4       15.77       38.08      3.35 o 
  -2   6   4      234.73      244.41      9.64 o 
  -1   6   4      141.41      144.36     10.93 o 
   0   6   4      724.26      855.23     17.03 o 
   1   6   4       90.07       77.95      6.28 o 
   2   6   4     1655.35     1542.44     23.48 o 
   3   6   4      136.56      111.89      7.89 o 
   4   6   4      713.99      644.44     17.08 o 
   5   6   4       15.06        8.42      4.89 o 
   6   6   4       84.19       87.72      7.25 o 
   7   6   4       30.20       31.72      4.90 o 
   8   6   4      117.50      114.53     11.05 o 
   9   6   4        2.39       13.73      3.17 o 
  10   6   4      240.59      261.55     16.17 o 
  11   6   4       14.29       30.97      9.04 o 
  12   6   4       15.23        8.47      4.76 o 
 -12   7   4       49.55       38.94      6.79 o 
 -11   7   4       82.27       91.23     11.96 o 
 -10   7   4       19.97       40.63      6.85 o 
  -9   7   4        1.51        3.77      3.50 o 
  -8   7   4      177.48      189.96     10.08 o 
  -7   7   4        2.54        1.64      2.31 o 
  -6   7   4      240.25      222.90     19.49 o 
  -5   7   4      295.35      398.08     25.15 o 
  -4   7   4        4.65        5.61      2.94 o 
  -3   7   4     1045.55      939.55     16.28 o 
  -2   7   4      174.97      164.40     12.36 o 
  -1   7   4       23.39       24.29      3.81 o 
   0   7   4      808.45      794.38     17.61 o 
   1   7   4      468.53      532.29     13.95 o 
   2   7   4        1.33        3.51      3.07 o 
   3   7   4       49.42       94.65      6.60 o 
   4   7   4       72.43       60.36      6.24 o 
   5   7   4        3.06        5.48      3.27 o 
   6   7   4      145.44      196.26      9.55 o 
   7   7   4        2.58        6.50      3.48 o 
   8   7   4      109.29       96.27      7.67 o 
   9   7   4       75.65       70.90      7.42 o 
  10   7   4        8.99       19.12      5.76 o 
  11   7   4       27.73       14.33      7.49 o 
 -11   8   4       12.56       19.89      4.82 o 
 -10   8   4       15.73       15.84      3.42 o 
  -9   8   4      218.08      254.35     20.42 o 
  -8   8   4        7.44        4.54      3.12 o 
  -7   8   4      550.40      559.77     16.84 o 
  -6   8   4        0.73        8.25      2.27 o 
  -5   8   4       79.50       71.92      6.13 o 
  -4   8   4       12.50       12.44      2.29 o 
  -3   8   4      468.09      493.23     17.71 o 
  -2   8   4       40.88       22.47      4.09 o 
  -1   8   4      493.06      492.16     14.43 o 
   0   8   4       34.20       47.61      6.07 o 
   1   8   4      206.61      213.67     11.58 o 
   2   8   4        0.09       -1.16      2.94 o 
   3   8   4      327.44      287.79     25.30 o 
   4   8   4       27.31       19.80      6.66 o 
   5   8   4      613.78      675.29     15.99 o 
   6   8   4        1.48        8.47      2.75 o 
   7   8   4      302.55      315.64     18.02 o 
   8   8   4        0.06       -0.03      4.39 o 
   9   8   4        0.14        0.68      3.23 o 
  10   8   4        1.60        4.99      5.67 o 
 -10   9   4      161.19      147.01     21.29 o 
  -9   9   4       63.82       80.44     10.74 o 
  -8   9   4      236.81      205.34     25.83 o 
  -7   9   4        1.09        4.15      3.65 o 
  -6   9   4       96.80       71.13      6.93 o 
  -5   9   4      126.80      122.49     12.88 o 
  -4   9   4      190.22      171.52     16.06 o 
  -3   9   4       60.09       97.41     12.55 o 
  -2   9   4      130.72      138.59      9.06 o 
  -1   9   4       15.02       33.00      5.39 o 
   0   9   4      366.05      417.97     18.47 o 
   1   9   4       22.26       29.76      7.68 o 
   2   9   4        0.06        7.19      2.68 o 
   3   9   4      222.03      178.88     16.77 o 
   4   9   4      144.93      116.65     10.15 o 
   5   9   4        1.22        1.60      3.81 o 
   6   9   4      142.68      135.21     13.96 o 
   7   9   4       10.90        6.43      4.29 o 
   8   9   4       40.50       31.07      7.26 o 
   9   9   4       27.82       28.36      9.14 o 
  -9  10   4        5.31       22.58      7.44 o 
  -8  10   4        4.61        9.56      3.70 o 
  -7  10   4        1.84       14.88      3.84 o 
  -6  10   4      125.79      109.62      9.92 o 
  -5  10   4       14.75       15.84      3.58 o 
  -4  10   4      227.24      234.66     20.39 o 
  -3  10   4      183.50      170.61     14.81 o 
  -2  10   4       90.00       66.23      5.36 o 
  -1  10   4      213.06      190.37     14.49 o 
   0  10   4        6.51       14.21      3.83 o 
   1  10   4      332.95      338.45     16.99 o 
   2  10   4      230.51      263.33     13.55 o 
   3  10   4        4.93        3.43      5.33 o 
   4  10   4       39.57       32.63      7.07 o 
   5  10   4       14.12       19.63      4.55 o 
   6  10   4       20.07       14.85      4.82 o 
   7  10   4       22.13       19.57      5.75 o 
   8  10   4       35.12       17.10      4.07 o 
  -7  11   4        3.97       10.10      3.49 o 
  -6  11   4        0.07        7.61      3.44 o 
  -5  11   4      194.49      196.82     15.88 o 
  -4  11   4        0.94        5.77      3.05 o 
  -3  11   4       60.70       69.96      8.97 o 
  -2  11   4        7.19       10.29      3.65 o 
  -1  11   4       15.63       15.15      3.79 o 
   0  11   4       10.70       11.89      4.83 o 
   1  11   4      169.24      168.41     25.22 o 
   2  11   4       18.68       27.85      8.28 o 
   3  11   4      357.46      348.68     33.62 o 
   4  11   4        7.10        9.76      5.56 o 
   5  11   4      129.34      144.25     20.38 o 
   6  11   4        0.17        0.63      6.47 o 
  -4  12   4       50.56       26.56      6.03 o 
  -3  12   4       29.07       28.70      6.77 o 
  -2  12   4        1.92       18.42      6.53 o 
  -1  12   4       37.52       30.98      6.60 o 
   0  12   4        6.05        8.89      5.32 o 
   1  12   4       49.87       49.26     11.00 o 
   2  12   4       41.44       47.65      8.80 o 
   3  12   4        3.07       15.39      4.84 o 
 -15   0   5       38.84       23.85      8.55 o 
 -13   0   5      150.06      181.82     36.54 o 
 -11   0   5       86.64      101.07     21.85 o 
  -9   0   5      171.99      123.41     17.07 o 
  -7   0   5     1467.16     1285.79     29.66 o 
  -5   0   5     2171.62     2013.34     26.54 o 
  -3   0   5     2937.49     2853.98     34.66 o 
  -1   0   5     5549.16     5475.29     43.13 o 
   1   0   5     4466.10     4053.43     53.57 o 
   3   0   5       85.97       51.23      4.76 o 
   5   0   5     1927.91     1822.56     33.60 o 
   7   0   5     2469.40     2140.89     45.02 o 
   9   0   5      113.31      113.07     13.86 o 
  11   0   5      154.76      126.43     13.17 o 
  13   0   5       46.00       40.05     12.46 o 
 -15   1   5        4.42       16.62      4.75 o 
 -14   1   5       68.48       85.69     12.44 o 
 -13   1   5       68.82       84.51      8.63 o 
 -12   1   5       50.97       42.97      6.47 o 
 -11   1   5      112.47      119.32     12.72 o 
 -10   1   5      194.52      192.34      9.73 o 
  -9   1   5      433.09      436.61     20.09 o 
  -8   1   5     1937.07     1743.41     32.52 o 
  -7   1   5       44.35       26.70      2.85 o 
  -6   1   5     2332.91     2705.06     31.25 o 
  -5   1   5        2.87       13.77      3.40 o 
  -4   1   5      245.88      145.98      3.70 o 
  -3   1   5     4874.23     4764.44     24.39 o 
  -2   1   5     2288.85     2117.80     15.46 o 
  -1   1   5      258.74      260.19      9.00 o 
   0   1   5       57.69       29.67      3.22 o 
   1   1   5     1567.35     1579.48     26.71 o 
   2   1   5      104.13      139.24      9.14 o 
   3   1   5     5747.13     5083.42     32.06 o 
   4   1   5      425.50      324.73      7.87 o 
   5   1   5      239.34      182.12      8.96 o 
   6   1   5     1498.60     1704.76     21.24 o 
   7   1   5       45.55       68.57      6.40 o 
   8   1   5      287.14      380.85     12.13 o 
   9   1   5       37.15       23.68      3.73 o 
  10   1   5      109.54      100.60      7.12 o 
  11   1   5      229.87      202.94     22.71 o 
  12   1   5       73.51       89.57     11.64 o 
  13   1   5       25.54       37.43      5.42 o 
 -15   2   5       16.32       14.24      4.77 o 
 -14   2   5        9.97       14.38      5.99 o 
 -13   2   5        9.65       16.17      5.10 o 
 -12   2   5      595.31      682.83     21.54 o 
 -11   2   5       75.62       62.42      7.76 o 
 -10   2   5      859.86      873.03     20.12 o 
  -9   2   5       38.83       87.09     11.23 o 
  -8   2   5       20.91       11.89      2.50 o 
  -7   2   5       37.16       17.55      2.96 o 
  -6   2   5     3597.04     3771.28     40.13 o 
  -5   2   5        4.39        3.68      2.30 o 
  -4   2   5     3972.64     4148.48     27.92 o 
  -3   2   5       92.01       74.71     12.40 o 
  -2   2   5     2795.83     2416.79     15.34 o 
  -1   2   5     2071.43     2332.29     16.00 o 
   0   2   5       15.79        5.61      2.11 o 
   1   2   5      428.83      414.63      9.99 o 
   2   2   5     1067.00     1045.09     17.54 o 
   3   2   5      468.97      534.47     17.04 o 
   4   2   5      843.32      894.96     14.88 o 
   5   2   5        5.40        4.88      2.59 o 
   6   2   5       28.13       56.42      4.48 o 
   7   2   5      140.97      133.80      7.55 o 
   8   2   5       64.05       71.66      7.14 o 
   9   2   5       80.38       63.61      5.21 o 
  10   2   5      343.65      389.04     21.10 o 
  11   2   5        1.87        7.53      3.63 o 
  12   2   5       89.44       88.95      9.33 o 
  13   2   5        3.07       13.78      3.68 o 
 -14   3   5        0.20        6.69      6.65 o 
 -13   3   5       90.29       68.94      9.32 o 
 -12   3   5        9.45       17.30      5.12 o 
 -11   3   5      324.37      333.91     16.25 o 
 -10   3   5       67.05       75.56      7.66 o 
  -9   3   5       76.40       92.69      9.49 o 
  -8   3   5      106.55      134.00     10.54 o 
  -7   3   5       40.78      100.49      8.43 o 
  -6   3   5       20.23       18.77      2.34 o 
  -5   3   5     4443.26     4087.75     43.13 o 
  -4   3   5       11.21        5.73      1.95 o 
  -3   3   5      185.66      172.22      4.82 o 
  -2   3   5        8.88       27.00      3.44 o 
  -1   3   5        9.34       39.03      3.55 o 
   0   3   5       58.17       88.95      5.22 o 
   1   3   5      640.84      893.29     19.44 o 
   2   3   5       14.36       50.19      3.68 o 
   3   3   5     2713.64     2637.95     20.61 o 
   4   3   5        3.54      109.37      9.30 o 
   5   3   5     1352.73     1124.62     17.08 o 
   6   3   5       63.64       44.21      5.10 o 
   7   3   5      118.33       97.23      8.88 o 
   8   3   5       14.05       12.69      2.90 o 
   9   3   5      259.27      180.86     10.70 o 
  10   3   5       46.24       37.62      3.77 o 
  11   3   5      279.49      241.03     25.18 o 
  12   3   5        0.72        1.98      4.78 o 
  13   3   5       32.99       28.76      7.09 o 
 -14   4   5        0.43        2.86      4.35 o 
 -13   4   5       93.26      114.30     11.73 o 
 -12   4   5       72.91       64.91      8.29 o 
 -11   4   5        0.81        9.47      4.79 o 
 -10   4   5      246.16      210.54     22.22 o 
  -9   4   5       14.98        6.24      3.77 o 
  -8   4   5       23.45       17.48      4.00 o 
  -7   4   5      161.94      228.72      8.14 o 
  -6   4   5     1893.98     1781.03     21.45 o 
  -5   4   5      769.94      723.28     22.74 o 
  -4   4   5     2434.85     2624.74     32.03 o 
  -3   4   5       85.37       76.00      5.72 o 
  -2   4   5       11.27       13.70      5.11 o 
  -1   4   5      326.31      312.13      8.38 o 
   0   4   5       47.44       96.86      5.34 o 
   1   4   5     1498.50     1373.15     19.47 o 
   2   4   5     2556.09     2552.71     28.17 o 
   3   4   5       35.62       64.50      5.45 o 
   4   4   5      803.68      805.73     14.12 o 
   5   4   5      644.87      657.42     12.33 o 
   6   4   5      102.71      146.14      9.07 o 
   7   4   5      210.82      181.69     13.65 o 
   8   4   5      110.12      141.51      7.65 o 
   9   4   5      155.11      143.52     11.00 o 
  10   4   5       60.79       52.51      4.95 o 
  11   4   5        1.05       14.01      4.35 o 
  12   4   5        5.62       12.14     11.11 o 
  13   4   5       15.19        8.26     11.25 o 
 -14   5   5       96.90      109.58     14.60 o 
 -13   5   5       31.62       31.52      5.53 o 
 -12   5   5      138.24      133.80     16.71 o 
 -11   5   5       21.26       22.10      4.16 o 
 -10   5   5       82.89       75.09      7.78 o 
  -9   5   5       79.07       90.52      7.97 o 
  -8   5   5      166.28      193.30     11.31 o 
  -7   5   5        8.32       16.37      2.82 o 
  -6   5   5      641.60      651.01     13.29 o 
  -5   5   5      170.74      131.67      9.64 o 
  -4   5   5      101.95      128.99     10.96 o 
  -3   5   5      308.51      330.20      7.56 o 
  -2   5   5     1179.02     1192.87     23.33 o 
  -1   5   5       87.95       84.17     13.19 o 
   0   5   5     8651.73     8840.65     84.13 o 
   1   5   5       82.69       97.48      8.21 o 
   2   5   5      740.33      822.32     14.28 o 
   3   5   5        2.94       10.23      2.63 o 
   4   5   5       40.87       35.53      3.77 o 
   5   5   5        0.23       14.74      4.67 o 
   6   5   5      371.93      398.31      9.82 o 
   7   5   5       18.53       16.85      4.16 o 
   8   5   5       74.72       93.69      7.83 o 
   9   5   5       11.35       32.96      5.17 o 
  10   5   5       29.24       13.38      3.04 o 
  11   5   5       35.34       32.10      8.65 o 
  12   5   5       33.77       30.99      9.94 o 
 -13   6   5       78.69       74.82      7.95 o 
 -12   6   5        0.93        2.68      4.41 o 
 -11   6   5       33.27       19.71      4.88 o 
 -10   6   5       36.64       67.54      7.30 o 
  -9   6   5       52.38       50.56      4.28 o 
  -8   6   5       33.11       38.62      4.55 o 
  -7   6   5      440.34      452.61     11.13 o 
  -6   6   5       40.98       58.10      6.85 o 
  -5   6   5      936.23      870.99     15.64 o 
  -4   6   5      850.75      737.12     14.77 o 
  -3   6   5        7.51        5.63      3.01 o 
  -2   6   5       54.82       91.11      7.62 o 
  -1   6   5      759.62      772.83     17.89 o 
   0   6   5       47.03       60.66      6.24 o 
   1   6   5     1275.21     1247.25     22.90 o 
   2   6   5      178.91      149.10      7.19 o 
   3   6   5       68.93      103.79      7.85 o 
   4   6   5       13.66       17.14      5.89 o 
   5   6   5      554.06      508.98     14.47 o 
   6   6   5      215.54      258.47     22.27 o 
   7   6   5      603.00      564.07     14.93 o 
   8   6   5      112.37      130.48      9.92 o 
   9   6   5       67.19       54.11      6.19 o 
  10   6   5       11.85        9.18      7.86 o 
  11   6   5       28.13       16.74      9.55 o 
 -12   7   5        1.29        6.51      5.51 o 
 -11   7   5      243.01      256.14     20.92 o 
 -10   7   5      159.90      169.07     12.54 o 
  -9   7   5       97.50       97.90      9.08 o 
  -8   7   5       91.34       95.34      7.27 o 
  -7   7   5        9.44       17.72      3.67 o 
  -6   7   5       45.53       39.66      3.32 o 
  -5   7   5      869.85      922.28     13.94 o 
  -4   7   5      110.51      118.95      8.83 o 
  -3   7   5      224.08      189.65     12.78 o 
  -2   7   5      148.20      183.02     12.96 o 
  -1   7   5       58.17       65.88      6.43 o 
   0   7   5      192.05      143.29      8.87 o 
   1   7   5      281.32      249.93     22.20 o 
   2   7   5       11.26       20.08      5.44 o 
   3   7   5      766.68      744.65     19.06 o 
   4   7   5      181.30      132.02     11.97 o 
   5   7   5      240.36      204.12     17.58 o 
   6   7   5      357.87      385.36     15.46 o 
   7   7   5        3.27       18.83      6.51 o 
   8   7   5      143.17      145.13     16.23 o 
   9   7   5       63.54       65.76      9.09 o 
  10   7   5        0.70       13.30      6.13 o 
  11   7   5       72.94       73.69     13.45 o 
 -11   8   5      116.72       90.70     12.26 o 
 -10   8   5      385.47      343.06     42.30 o 
  -9   8   5       77.66       53.41      6.53 o 
  -8   8   5        1.65        6.88      3.19 o 
  -7   8   5        0.04       11.32      3.29 o 
  -6   8   5      281.14      278.53     15.12 o 
  -5   8   5        6.36       22.73      3.54 o 
  -4   8   5      445.48      424.52     17.41 o 
  -3   8   5        1.83        5.38      3.47 o 
  -2   8   5      221.15      235.77     19.30 o 
  -1   8   5       69.66       56.36      6.98 o 
   0   8   5       56.17       65.16      6.95 o 
   1   8   5       30.85       19.13      3.73 o 
   2   8   5      329.83      316.25     13.82 o 
   3   8   5       20.48       19.06      4.45 o 
   4   8   5      173.13      183.52     17.84 o 
   5   8   5        0.06       -3.19      6.95 o 
   6   8   5       31.78       24.08      4.62 o 
   7   8   5        0.16        5.49      2.81 o 
   8   8   5       42.78       21.27      4.62 o 
   9   8   5        2.67       12.24      8.43 o 
  10   8   5       76.91       65.82      8.88 o 
 -10   9   5       13.61       16.46     17.36 o 
  -9   9   5        2.20        3.84      5.57 o 
  -8   9   5       53.32       54.92      7.64 o 
  -7   9   5       39.12       35.99      5.48 o 
  -6   9   5      233.95      211.65     21.01 o 
  -5   9   5      473.51      516.07     18.67 o 
  -4   9   5       56.75       37.85      4.78 o 
  -3   9   5      380.28      402.49     15.13 o 
  -2   9   5       82.45       81.09      9.11 o 
  -1   9   5      137.63      145.40     10.31 o 
   0   9   5        5.90        2.78      4.17 o 
   1   9   5       24.14       19.48      3.90 o 
   2   9   5        7.99       12.24      3.71 o 
   3   9   5      323.07      369.57     30.58 o 
   4   9   5       22.42       31.80      5.59 o 
   5   9   5       45.20       40.37     11.25 o 
   6   9   5       50.56       45.70      7.02 o 
   7   9   5       11.49        6.75      4.60 o 
   8   9   5       34.83       27.14      9.07 o 
   9   9   5       13.50        5.37      5.52 o 
  -9  10   5        3.19        7.87     12.06 o 
  -8  10   5        3.88       -2.62      8.23 o 
  -7  10   5       73.30       92.56      8.43 o 
  -6  10   5       36.34       39.88      5.36 o 
  -5  10   5       47.43       51.06      6.43 o 
  -4  10   5       52.87       37.22      5.37 o 
  -3  10   5       79.98       80.32      7.80 o 
  -2  10   5        0.27        4.97      3.33 o 
  -1  10   5      166.44      170.02     14.41 o 
   0  10   5       43.53       45.98      5.52 o 
   1  10   5      471.92      445.64     17.97 o 
   2  10   5      245.77      219.46     23.78 o 
   3  10   5       18.60       25.58      5.82 o 
   4  10   5       50.22       48.99      5.19 o 
   5  10   5       34.49       29.52      6.00 o 
   6  10   5        0.10        9.57      4.55 o 
   7  10   5       60.46       73.81      9.46 o 
  -7  11   5        7.23        8.74      4.06 o 
  -6  11   5       69.73       50.97      8.85 o 
  -5  11   5        0.02        5.49      4.58 o 
  -4  11   5        0.00        8.10      4.23 o 
  -3  11   5       27.11       21.55      6.42 o 
  -2  11   5      203.72      191.01     25.28 o 
  -1  11   5        3.80       -4.19      4.91 o 
   0  11   5      228.66      222.51     29.42 o 
   1  11   5        0.09        4.35      5.94 o 
   2  11   5       51.94       49.00      8.75 o 
   3  11   5        4.42       12.04      7.46 o 
   4  11   5       43.23       25.86     12.90 o 
   5  11   5       23.43       24.12      6.54 o 
  -3  12   5       20.47       12.39      5.61 o 
  -2  12   5       26.98       15.63      5.95 o 
  -1  12   5       35.75       35.23      9.85 o 
   0  12   5        2.58       10.03      5.66 o 
   1  12   5       63.20       71.00     19.29 o 
   2  12   5       30.51       44.45      8.94 o 
 -14   0   6        1.40        4.31      8.33 o 
 -12   0   6     1110.01     1166.87     46.49 o 
 -10   0   6     1367.23     1507.32     30.08 o 
  -8   0   6      562.39      586.94     25.67 o 
  -6   0   6      465.33      591.05     14.56 o 
  -4   0   6     1918.14     1541.47     23.79 o 
  -2   0   6     5196.86     5356.51     34.12 o 
   0   0   6      222.75      343.09      9.55 o 
   2   0   6     1477.86     1899.06     20.95 o 
   4   0   6     5940.43     6345.97     96.49 o 
   6   0   6      460.37      518.20     23.77 o 
   8   0   6      334.43      453.11     14.69 o 
  10   0   6      692.42      774.51     18.09 o 
  12   0   6      177.16      144.41     21.11 o 
 -15   1   6        2.93       10.73      3.95 o 
 -14   1   6       39.57       42.12     18.49 o 
 -13   1   6       67.30       71.50     10.10 o 
 -12   1   6      180.12      206.38     16.81 o 
 -11   1   6      135.36      162.92     12.96 o 
 -10   1   6        1.38       -1.09      3.79 o 
  -9   1   6       62.25       45.30      5.36 o 
  -8   1   6      191.49      204.00     18.16 o 
  -7   1   6       45.11       58.35      4.67 o 
  -6   1   6     2092.53     2116.17     24.25 o 
  -5   1   6     2396.09     2279.59     18.89 o 
  -4   1   6      425.47      425.86      9.76 o 
  -3   1   6     3661.24     3877.99     26.81 o 
  -2   1   6     1077.26     1013.22     17.34 o 
  -1   1   6      747.80      527.55     11.95 o 
   0   1   6      471.98      513.93      9.10 o 
   1   1   6       12.34       46.45      3.23 o 
   2   1   6      148.39       95.21      6.48 o 
   3   1   6      284.89      148.11      6.78 o 
   4   1   6      335.42      503.13     11.91 o 
   5   1   6     2295.17     2308.33     25.80 o 
   6   1   6      207.41      305.03      7.78 o 
   7   1   6      272.49      303.11     11.49 o 
   8   1   6       97.34       88.56      7.31 o 
   9   1   6       85.51       58.43      4.68 o 
  10   1   6       10.03       13.61      3.28 o 
  11   1   6      177.54      176.28     19.51 o 
  12   1   6       31.92       65.81     20.97 o 
  13   1   6       10.26       22.74      5.16 o 
 -15   2   6       18.64       28.88      5.93 o 
 -14   2   6       14.12       13.90      5.75 o 
 -13   2   6       66.58       74.83     11.42 o 
 -12   2   6       29.64       36.20      6.75 o 
 -11   2   6      118.38      148.62     20.84 o 
 -10   2   6       17.87       23.57      4.97 o 
  -9   2   6       16.11       23.18      3.70 o 
  -8   2   6       27.63       37.89      5.94 o 
  -7   2   6     1751.07     1593.04     19.74 o 
  -6   2   6      368.94      292.53      9.17 o 
  -5   2   6     1194.38     1193.27     13.70 o 
  -4   2   6      643.90      507.56     12.48 o 
  -3   2   6      557.35      663.76     15.57 o 
  -2   2   6        1.78        6.12      2.11 o 
  -1   2   6     2455.71     2228.60     17.03 o 
   0   2   6      150.79      106.32      8.64 o 
   1   2   6     1461.82     1208.68     24.33 o 
   2   2   6      249.53      291.04      9.83 o 
   3   2   6        3.66       11.88      2.18 o 
   4   2   6      357.01      400.49     11.65 o 
   5   2   6       45.31       28.91      5.55 o 
   6   2   6      138.09      151.16      7.28 o 
   7   2   6      112.73       97.80      6.22 o 
   8   2   6       10.86       10.64      2.11 o 
   9   2   6      233.30      228.72     20.89 o 
  10   2   6      125.34       91.94      7.42 o 
  11   2   6        2.61        0.20      5.27 o 
  12   2   6        3.57        4.77      5.66 o 
  13   2   6       19.89       15.53      8.26 o 
 -14   3   6       99.65      104.25     10.52 o 
 -13   3   6        0.67       -1.07      5.08 o 
 -12   3   6      246.83      262.19     23.97 o 
 -11   3   6       67.85       61.82      8.15 o 
 -10   3   6        2.31        3.82      4.40 o 
  -9   3   6       31.27       40.84      6.21 o 
  -8   3   6      879.71      895.03     19.00 o 
  -7   3   6        8.71        7.57      1.67 o 
  -6   3   6     1580.90     1665.00     20.26 o 
  -5   3   6        2.40       31.38      2.52 o 
  -4   3   6      757.52      673.37     14.79 o 
  -3   3   6      441.51      574.10     11.32 o 
  -2   3   6      388.56      334.85      7.87 o 
  -1   3   6     1601.60     1837.78     37.02 o 
   0   3   6     4239.53     4637.36     33.31 o 
   1   3   6        1.41       -2.20      3.68 o 
   2   3   6     1829.52     1694.20     24.67 o 
   3   3   6      497.08      430.05     13.79 o 
   4   3   6      732.22      791.97     11.92 o 
   5   3   6      110.83      101.69      8.07 o 
   6   3   6     1360.65     1535.22     23.18 o 
   7   3   6        0.19        4.59      2.23 o 
   8   3   6      270.71      270.08     18.65 o 
   9   3   6        0.26        8.29      3.01 o 
  10   3   6       39.99       35.18      3.39 o 
  11   3   6       20.97       19.98      4.27 o 
  12   3   6        4.43        7.95      3.79 o 
 -14   4   6        0.71        3.19      3.79 o 
 -13   4   6      103.61      111.51     14.99 o 
 -12   4   6      111.15       99.24     11.75 o 
 -11   4   6       36.99       36.17      7.08 o 
 -10   4   6      117.99      156.67     11.28 o 
  -9   4   6       66.99       56.76      5.31 o 
  -8   4   6        7.40       13.01      2.48 o 
  -7   4   6      967.93      960.21     17.23 o 
  -6   4   6       49.77       82.80      6.34 o 
  -5   4   6       96.42      147.25      7.24 o 
  -4   4   6      860.64      827.89     14.40 o 
  -3   4   6      238.38      334.90     10.97 o 
  -2   4   6     1017.35      997.69     15.61 o 
  -1   4   6     1626.50     1934.79     24.61 o 
   0   4   6      486.63      487.46     13.95 o 
   1   4   6     2125.13     1857.00     32.08 o 
   2   4   6      359.55      418.06     14.51 o 
   3   4   6      195.34      196.00      9.55 o 
   4   4   6     1160.04     1153.21     17.60 o 
   5   4   6      240.31      250.08     11.87 o 
   6   4   6      389.22      375.23     10.03 o 
   7   4   6      174.06      141.32     11.09 o 
   8   4   6       43.78       58.87      4.40 o 
   9   4   6      122.61      118.74     12.55 o 
  10   4   6      103.09       80.53      8.84 o 
  11   4   6        1.85        2.04      9.10 o 
  12   4   6       35.64       24.73      9.38 o 
 -13   5   6       12.76        8.68      4.79 o 
 -12   5   6        1.05        4.41      5.50 o 
 -11   5   6      216.89      199.56     13.29 o 
 -10   5   6        3.27        7.84      3.86 o 
  -9   5   6       79.89       76.53      8.40 o 
  -8   5   6      125.93      120.25      9.54 o 
  -7   5   6        8.01       13.31      3.87 o 
  -6   5   6       54.74       66.36      7.11 o 
  -5   5   6      797.39      794.33     14.85 o 
  -4   5   6       10.29       24.15      2.63 o 
  -3   5   6     1524.51     1223.59     17.11 o 
  -2   5   6      269.52      289.38      8.71 o 
  -1   5   6      139.11      156.18      9.45 o 
   0   5   6      465.68      536.97     12.51 o 
   1   5   6        6.70       13.80      2.82 o 
   2   5   6      192.07      179.90     17.85 o 
   3   5   6     1846.85     1793.45     37.47 o 
   4   5   6      169.12      145.69     15.82 o 
   5   5   6      325.16      289.52     10.20 o 
   6   5   6       11.60       20.99      4.19 o 
   7   5   6      494.38      571.11     16.03 o 
   8   5   6        5.98       24.29      5.60 o 
   9   5   6      120.69      126.80     12.47 o 
  10   5   6        7.43       16.27      3.32 o 
  11   5   6       89.91       69.66     11.01 o 
  12   5   6       19.47        3.88      3.48 o 
 -13   6   6       58.39       44.66      6.63 o 
 -12   6   6      236.31      226.81     39.90 o 
 -11   6   6      157.76      155.84     15.40 o 
 -10   6   6      330.55      375.53     19.96 o 
  -9   6   6        0.42        3.20      3.28 o 
  -8   6   6        0.99        4.70      2.32 o 
  -7   6   6       94.55       94.35      7.17 o 
  -6   6   6      194.59      182.38     14.41 o 
  -5   6   6        0.96       27.81      3.32 o 
  -4   6   6     1391.55     1448.44     29.81 o 
  -3   6   6      125.18      135.70     13.48 o 
  -2   6   6     1065.93     1073.76     25.00 o 
  -1   6   6      306.62      240.60     17.44 o 
   0   6   6       33.51       36.34      5.23 o 
   1   6   6     1059.26     1062.48     30.10 o 
   2   6   6      520.52      461.53     27.20 o 
   3   6   6       93.94      107.85     10.08 o 
   4   6   6      960.61     1121.75     39.90 o 
   5   6   6       19.21       39.38      7.62 o 
   6   6   6      133.44      150.78     17.36 o 
   7   6   6        4.70        6.70      4.06 o 
   8   6   6       57.98       49.75      5.72 o 
   9   6   6        7.31        6.18      4.21 o 
  10   6   6       91.65      107.19      9.96 o 
  11   6   6        0.01       -2.78     11.18 o 
 -12   7   6      267.29      233.67     24.77 o 
 -11   7   6      264.49      249.90     24.90 o 
 -10   7   6        0.01       -4.04      4.24 o 
  -9   7   6       51.29       34.99      7.60 o 
  -8   7   6      119.97      173.95     12.77 o 
  -7   7   6        7.38        7.65      1.88 o 
  -6   7   6      731.51      724.77     27.97 o 
  -5   7   6       33.03       42.11      4.25 o 
  -4   7   6      265.05      316.15     15.89 o 
  -3   7   6        5.88       22.88      4.65 o 
  -2   7   6      201.33      271.66     16.25 o 
  -1   7   6      101.67      132.14     11.73 o 
   0   7   6      128.37      145.98     12.01 o 
   1   7   6        5.51       10.67      2.57 o 
   2   7   6      208.71      217.41     14.17 o 
   3   7   6       67.15       91.58      9.00 o 
   4   7   6      137.87      125.74      9.44 o 
   5   7   6      109.06      112.04      8.77 o 
   6   7   6      277.71      243.80     17.06 o 
   7   7   6        1.87        6.69      4.10 o 
   8   7   6      128.44      155.71     11.92 o 
   9   7   6       47.29       37.84      6.20 o 
  10   7   6        1.15        0.47      5.55 o 
 -11   8   6       10.57       12.64      6.03 o 
 -10   8   6       11.95        9.01      3.84 o 
  -9   8   6       91.70       79.54     12.01 o 
  -8   8   6       57.15       62.43      5.62 o 
  -7   8   6      325.78      334.00     22.22 o 
  -6   8   6      172.13      173.38     16.96 o 
  -5   8   6      590.54      572.15     14.73 o 
  -4   8   6       38.02       41.45      4.39 o 
  -3   8   6        0.05        2.22      4.10 o 
  -2   8   6       97.83       92.09      7.08 o 
  -1   8   6        8.93       10.40      4.30 o 
   0   8   6        0.40        5.03      4.04 o 
   1   8   6      420.64      425.17     47.15 o 
   2   8   6        3.77        4.69      3.25 o 
   3   8   6       30.67       52.49      6.42 o 
   4   8   6       11.02       30.77      5.62 o 
   5   8   6       51.90       47.64      9.34 o 
   6   8   6        0.01       -0.59      4.18 o 
   7   8   6      121.45      128.61     12.58 o 
   8   8   6        4.61        1.57      4.70 o 
   9   8   6       63.02       67.27      7.21 o 
 -10   9   6        2.89        5.84     15.97 o 
  -9   9   6       11.46       18.14      4.19 o 
  -8   9   6       71.69       57.54      9.34 o 
  -7   9   6        1.18        4.27      3.48 o 
  -6   9   6      209.71      257.76     13.77 o 
  -5   9   6       30.75       25.38      4.11 o 
  -4   9   6        2.25       -1.02      3.16 o 
  -3   9   6      115.82      102.60      9.94 o 
  -2   9   6      365.56      404.09     26.13 o 
  -1   9   6      348.74      311.54     15.09 o 
   0   9   6      699.52      734.30     19.53 o 
   1   9   6       32.07       40.39      7.08 o 
   2   9   6      209.51      205.93     22.71 o 
   3   9   6       55.68       77.79      7.28 o 
   4   9   6       21.38       21.69      4.21 o 
   5   9   6       55.50       67.02      7.39 o 
   6   9   6      107.87      100.68     13.48 o 
   7   9   6       24.67       15.87      5.65 o 
   8   9   6       21.51       24.38      4.46 o 
  -8  10   6       25.84       38.50      7.77 o 
  -7  10   6       77.79       92.05     10.43 o 
  -6  10   6        2.41        0.36      3.58 o 
  -5  10   6        8.67       13.30      2.82 o 
  -4  10   6      293.85      243.72     25.60 o 
  -3  10   6       61.41       54.62      6.23 o 
  -2  10   6      140.07      168.47     14.02 o 
  -1  10   6      128.86      131.44     14.05 o 
   0  10   6       51.20       31.74      4.64 o 
   1  10   6      115.71      116.87     13.06 o 
   2  10   6      120.18      136.85     13.89 o 
   3  10   6        0.67       13.37      3.65 o 
   4  10   6      191.76      197.39     23.28 o 
   5  10   6       24.61       26.44      5.09 o 
   6  10   6      117.61      133.08     14.81 o 
   7  10   6       20.96       20.18      9.93 o 
  -6  11   6        6.20       14.55      5.35 o 
  -5  11   6      119.33       96.02     11.40 o 
  -4  11   6       13.08       21.33      6.91 o 
  -3  11   6       89.86      101.24     11.63 o 
  -2  11   6        3.60        8.08      4.76 o 
  -1  11   6       47.28       50.90      8.49 o 
   0  11   6        2.68        1.55      6.08 o 
   1  11   6        4.68       12.55     10.03 o 
   2  11   6        1.85        3.60      4.57 o 
   3  11   6       70.38       81.75      9.32 o 
   4  11   6       11.58       11.60      8.48 o 
 -15   0   7       64.77       67.21     14.92 o 
 -13   0   7      177.39      173.53     29.94 o 
 -11   0   7        6.40       20.18      8.33 o 
  -9   0   7     1089.69     1104.42     37.34 o 
  -7   0   7     1095.21      915.63     23.20 o 
  -5   0   7     3813.59     3974.80     58.59 o 
  -3   0   7       66.55       34.07      4.46 o 
  -1   0   7     1767.27     1428.16     25.76 o 
   1   0   7      120.72       60.67      4.99 o 
   3   0   7      145.62      190.48     13.20 o 
   5   0   7        1.11        7.02      2.09 o 
   7   0   7        7.68        3.41      6.50 o 
   9   0   7       71.87       73.89      9.49 o 
  11   0   7       28.88       16.29     11.36 o 
 -14   1   7      147.51      143.37     15.42 o 
 -13   1   7       11.84       15.01      5.39 o 
 -12   1   7      193.50      205.61     14.81 o 
 -11   1   7      346.04      361.76     23.33 o 
 -10   1   7       89.31      107.68     11.04 o 
  -9   1   7      359.02      340.03     14.18 o 
  -8   1   7       13.06        6.27      5.19 o 
  -7   1   7       40.97       59.05      5.83 o 
  -6   1   7      633.77      498.57     12.43 o 
  -5   1   7     2303.32     2346.16     27.14 o 
  -4   1   7     1885.83     2049.46     25.99 o 
  -3   1   7     1526.78     1229.15     14.71 o 
  -2   1   7      679.75      781.42     15.24 o 
  -1   1   7      810.75      816.33     18.12 o 
   0   1   7     1823.77     2276.30     16.67 o 
   1   1   7      298.39      381.10     13.47 o 
   2   1   7     1564.07     1340.53     17.31 o 
   3   1   7       87.28       98.61      6.13 o 
   4   1   7       36.97       75.32      5.38 o 
   5   1   7      166.17      159.16     11.42 o 
   6   1   7      341.17      375.60     12.56 o 
   7   1   7        9.12       23.97      2.53 o 
   8   1   7      594.13      550.79     15.71 o 
   9   1   7      133.59      142.43     11.57 o 
  10   1   7      144.31      110.58      9.00 o 
  11   1   7       37.45       40.75      6.30 o 
  12   1   7        1.84        1.95      4.56 o 
 -14   2   7        5.18        6.94      5.13 o 
 -13   2   7       18.36       16.24      4.56 o 
 -12   2   7       28.01       31.39      5.07 o 
 -11   2   7        0.79        3.21     11.55 o 
 -10   2   7      402.36      455.71     19.73 o 
  -9   2   7        0.16        8.34      4.59 o 
  -8   2   7      685.14      691.34     15.77 o 
  -7   2   7      571.15      504.19      9.00 o 
  -6   2   7       80.87       71.74      5.53 o 
  -5   2   7      350.73      456.80     13.04 o 
  -4   2   7     2128.84     2292.08     28.46 o 
  -3   2   7      103.90      142.39      7.23 o 
  -2   2   7     1987.10     2028.50     17.03 o 
  -1   2   7      971.53      847.93     21.98 o 
   0   2   7     1450.13     1178.70     16.31 o 
   1   2   7        2.47       -2.68      5.13 o 
   2   2   7     1690.01     1759.06     23.03 o 
   3   2   7      659.39      577.25     15.63 o 
   4   2   7     3860.52     3878.59     38.87 o 
   5   2   7       14.85       35.09      3.91 o 
   6   2   7      978.53      923.28     19.45 o 
   7   2   7      258.00      218.36     17.50 o 
   8   2   7        6.47       10.28      3.66 o 
   9   2   7      117.45      126.68     13.23 o 
  10   2   7      215.81      188.94     12.65 o 
  11   2   7        0.20        9.32      3.17 o 
  12   2   7      108.43       92.37     12.95 o 
 -14   3   7        1.16        4.44      4.34 o 
 -13   3   7        3.51       12.52      5.51 o 
 -12   3   7       13.70       19.88      6.63 o 
 -11   3   7      329.75      353.14     21.23 o 
 -10   3   7       21.55       18.41      6.14 o 
  -9   3   7      814.96      829.82     22.45 o 
  -8   3   7        7.19       14.06      3.36 o 
  -7   3   7       12.68       17.21      4.57 o 
  -6   3   7        7.25       17.34      4.48 o 
  -5   3   7      135.68      153.79      7.71 o 
  -4   3   7      257.15      272.07      9.62 o 
  -3   3   7     2866.78     2692.41     29.71 o 
  -2   3   7      134.46      104.80      9.06 o 
  -1   3   7     1237.49     1122.23     19.49 o 
   0   3   7      125.93      196.77      7.89 o 
   1   3   7       12.98       46.13      7.43 o 
   2   3   7      290.88      299.80     13.77 o 
   3   3   7      897.60      884.70     17.29 o 
   4   3   7       18.56      144.61     10.95 o 
   5   3   7      616.32      644.25     11.25 o 
   6   3   7        0.37        9.34      2.86 o 
   7   3   7      379.12      421.92     12.18 o 
   8   3   7        0.08       10.11      2.55 o 
   9   3   7        9.43        8.12      3.39 o 
  10   3   7        1.91       12.60      2.95 o 
  11   3   7      154.84      137.97     20.81 o 
  12   3   7        1.69       15.36      5.53 o 
 -14   4   7        0.82        4.96      6.09 o 
 -13   4   7       93.76      101.29     10.64 o 
 -12   4   7       65.29       61.54      7.25 o 
 -11   4   7      177.11      202.26     13.36 o 
 -10   4   7      130.53      128.84     18.36 o 
  -9   4   7       29.87       23.71      4.17 o 
  -8   4   7       47.56       46.47      3.89 o 
  -7   4   7      465.15      465.45     14.07 o 
  -6   4   7       19.84       22.73      3.78 o 
  -5   4   7      215.46      121.63      8.08 o 
  -4   4   7      320.35      341.82     10.79 o 
  -3   4   7       10.23       61.42      4.57 o 
  -2   4   7     3015.81     2957.40     31.33 o 
  -1   4   7       16.16       17.49      4.31 o 
   0   4   7      140.75      126.45     10.99 o 
   1   4   7      652.88      628.28     13.17 o 
   2   4   7      340.68      367.66      7.97 o 
   3   4   7       23.14       30.52      6.76 o 
   4   4   7      972.48      998.14     21.70 o 
   5   4   7       14.44       27.15      4.32 o 
   6   4   7        1.72       43.51      7.30 o 
   7   4   7      323.25      349.14     16.48 o 
   8   4   7       82.30       78.68      7.33 o 
   9   4   7      105.81      103.07      8.05 o 
  10   4   7       58.59       40.77      4.34 o 
  11   4   7       10.33       12.13      5.88 o 
  12   4   7       17.29       15.74      6.33 o 
 -13   5   7       20.66       14.87      6.98 o 
 -12   5   7      275.40      275.48     31.23 o 
 -11   5   7       19.72       29.38      5.94 o 
 -10   5   7        5.94        9.77      3.62 o 
  -9   5   7       26.49       26.93      4.67 o 
  -8   5   7       91.72       86.81      7.29 o 
  -7   5   7       12.89       11.22      2.81 o 
  -6   5   7     1123.20     1239.19     14.03 o 
  -5   5   7       98.83       93.73      5.21 o 
  -4   5   7       36.30       32.28      3.63 o 
  -3   5   7        0.47        3.03      3.53 o 
  -2   5   7      445.12      559.68     16.56 o 
  -1   5   7        9.96       23.68      2.63 o 
   0   5   7     1553.15     1521.40     33.81 o 
   1   5   7       66.29       88.80     10.50 o 
   2   5   7     2020.97     2222.23     42.83 o 
   3   5   7       80.59       84.63      9.57 o 
   4   5   7       88.51       73.91      6.92 o 
   5   5   7       27.20       22.90      3.78 o 
   6   5   7      433.31      456.49     21.12 o 
   7   5   7        1.32        8.21      3.87 o 
   8   5   7      144.23      140.66      9.24 o 
   9   5   7        1.19        5.71      4.36 o 
  10   5   7        6.24        4.82      4.87 o 
  11   5   7        1.48        5.33      7.60 o 
 -13   6   7      159.91      157.45     16.82 o 
 -12   6   7        7.09       15.84      4.13 o 
 -11   6   7      105.06      103.44      9.87 o 
 -10   6   7        4.39       10.40      4.97 o 
  -9   6   7      119.01      106.36      8.88 o 
  -8   6   7       12.68       21.00      4.42 o 
  -7   6   7      485.49      525.88     16.02 o 
  -6   6   7       92.28       91.12      8.23 o 
  -5   6   7      283.48      259.23     11.85 o 
  -4   6   7      149.41      186.03     15.79 o 
  -3   6   7        6.84       13.54      2.43 o 
  -2   6   7      107.27       97.18      7.96 o 
  -1   6   7      363.32      358.43     10.88 o 
   0   6   7        0.85        3.46      3.72 o 
   1   6   7      390.32      440.85     21.96 o 
   2   6   7       87.27      127.26      8.44 o 
   3   6   7       79.47       77.05      7.50 o 
   4   6   7      355.96      302.65     18.84 o 
   5   6   7       72.42       95.10      8.56 o 
   6   6   7       79.26       61.76      7.64 o 
   7   6   7      235.03      264.98     18.38 o 
   8   6   7       11.95       10.77      4.86 o 
   9   6   7      115.57       99.82      8.70 o 
  10   6   7       11.60       13.45      4.92 o 
 -12   7   7        0.73        1.80      3.68 o 
 -11   7   7      139.23      161.27     21.30 o 
 -10   7   7       53.73       46.27      7.32 o 
  -9   7   7      171.65      174.47     15.60 o 
  -8   7   7      223.71      197.13     11.07 o 
  -7   7   7       44.60       46.11      4.08 o 
  -6   7   7      351.32      362.25     13.59 o 
  -5   7   7       82.71       65.91      5.42 o 
  -4   7   7      627.91      611.74     15.04 o 
  -3   7   7      408.39      394.96     21.33 o 
  -2   7   7        3.19        5.56      6.13 o 
  -1   7   7      514.20      540.03     19.11 o 
   0   7   7       36.86       20.93      4.58 o 
   1   7   7        3.06        3.81      6.87 o 
   2   7   7      287.54      369.18     15.30 o 
   3   7   7       63.46      101.64      8.45 o 
   4   7   7        3.14       14.59      4.33 o 
   5   7   7       99.43      121.92     10.71 o 
   6   7   7       53.21       39.63      5.15 o 
   7   7   7       17.81       21.06      4.81 o 
   8   7   7       57.02       71.18      8.14 o 
   9   7   7       18.58       16.30      4.60 o 
  10   7   7        1.81       10.36      5.40 o 
 -11   8   7        2.36        5.94      6.10 o 
 -10   8   7      159.30      164.31     19.76 o 
  -9   8   7        0.35        5.05      5.04 o 
  -8   8   7      214.52      233.15     14.88 o 
  -7   8   7        0.25        2.05      3.37 o 
  -6   8   7       10.31        9.12      2.85 o 
  -5   8   7       51.32       29.67      4.96 o 
  -4   8   7      686.46      804.31     24.77 o 
  -3   8   7      188.71      171.30     12.81 o 
  -2   8   7      455.94      398.33     17.97 o 
  -1   8   7      111.46      154.23     17.80 o 
   0   8   7      397.74      372.29     33.16 o 
   1   8   7       39.98       41.46      9.60 o 
   2   8   7       73.64       63.74      6.47 o 
   3   8   7        1.71       13.03      3.83 o 
   4   8   7      513.49      466.95     24.37 o 
   5   8   7       14.62       25.55      4.89 o 
   6   8   7      190.92      233.47     17.92 o 
   7   8   7       30.13       25.97      5.38 o 
   8   8   7        4.23       11.57      4.21 o 
   9   8   7        1.37        1.84      3.65 o 
 -10   9   7       46.47       40.78     18.56 o 
  -9   9   7       91.99       93.12     15.10 o 
  -8   9   7        2.35       10.15      4.64 o 
  -7   9   7        0.04        3.23      2.28 o 
  -6   9   7       72.64       76.14      7.57 o 
  -5   9   7      225.83      266.60     17.69 o 
  -4   9   7      177.66      180.22     17.39 o 
  -3   9   7      265.84      258.62     25.63 o 
  -2   9   7       16.17       17.23      4.73 o 
  -1   9   7       86.84      103.59      9.76 o 
   0   9   7        0.34        9.53      6.66 o 
   1   9   7        1.77       -0.37     10.67 o 
   2   9   7       36.93       33.60      5.14 o 
   3   9   7      228.17      253.20     22.32 o 
   4   9   7        0.16        7.42      4.48 o 
   5   9   7      114.83      111.21     14.73 o 
   6   9   7        5.74        5.99      4.61 o 
   7   9   7       49.43       52.72      7.20 o 
  -8  10   7        0.02       -2.08      9.72 o 
  -7  10   7       33.08       31.17      7.07 o 
  -6  10   7        9.18        5.17      6.09 o 
  -5  10   7      109.99      124.91     11.45 o 
  -4  10   7       69.00       62.45     10.00 o 
  -3  10   7        4.02        2.87      6.81 o 
  -2  10   7       15.06       13.65      6.56 o 
  -1  10   7       47.44       61.78      9.37 o 
   0  10   7       14.67       18.44      4.42 o 
   1  10   7      156.71      170.24     13.56 o 
   2  10   7       43.67       42.51      8.25 o 
   3  10   7       23.31       16.10      4.93 o 
   4  10   7       24.72       31.80      7.18 o 
   5  10   7        5.31        3.65      4.23 o 
   6  10   7        0.22        3.31      4.59 o 
  -5  11   7        0.65        1.34      4.26 o 
  -4  11   7        6.79       15.47      6.29 o 
  -3  11   7       30.77       20.07      6.39 o 
  -2  11   7       45.00       48.04      9.43 o 
  -1  11   7       16.98       12.45      9.28 o 
   0  11   7      162.32      138.42     12.16 o 
   1  11   7        8.84       17.72      4.22 o 
   2  11   7      102.67       84.20     10.19 o 
   3  11   7        0.09        1.86      8.92 o 
 -14   0   8        1.16        7.20      6.10 o 
 -12   0   8       22.28       47.02     18.20 o 
 -10   0   8       66.43       34.71     12.33 o 
  -8   0   8      126.81      143.98     23.05 o 
  -6   0   8        5.51        5.60      6.57 o 
  -4   0   8     3047.28     3681.22     64.42 o 
  -2   0   8     5897.03     5904.05     83.05 o 
   0   0   8      771.08      555.90     14.33 o 
   2   0   8       43.42      111.56     12.24 o 
   4   0   8      675.21      693.87     28.42 o 
   6   0   8      766.71      598.24     33.31 o 
   8   0   8      370.19      323.43     36.88 o 
  10   0   8      159.09      112.70     11.54 o 
  12   0   8       89.78       97.93     26.67 o 
 -14   1   8        4.05       12.74      7.85 o 
 -13   1   8       31.56       19.63      6.03 o 
 -12   1   8       26.73       55.83     16.60 o 
 -11   1   8      486.13      553.87     21.03 o 
 -10   1   8       52.22       70.12      6.91 o 
  -9   1   8      606.27      568.15     15.81 o 
  -8   1   8      354.60      367.36      9.61 o 
  -7   1   8      203.08      233.22     10.53 o 
  -6   1   8      149.15      186.83     14.97 o 
  -5   1   8       25.81       31.69      2.38 o 
  -4   1   8      617.43      558.80     11.99 o 
  -3   1   8     3146.97     2974.49     32.57 o 
  -2   1   8       41.10       49.05      3.82 o 
  -1   1   8      463.05      589.36     10.69 o 
   0   1   8      265.99      225.38      9.49 o 
   1   1   8      250.04      197.50      8.11 o 
   2   1   8     1334.40     1148.45     18.57 o 
   3   1   8      466.30      491.91      8.40 o 
   4   1   8      184.26      162.41      9.71 o 
   5   1   8      625.95      648.23     11.75 o 
   6   1   8       64.76       78.92      5.52 o 
   7   1   8      107.40      129.68      9.18 o 
   8   1   8       21.53       26.69      3.85 o 
   9   1   8       50.72       46.10      6.17 o 
  10   1   8       43.03       22.63      3.29 o 
  11   1   8      127.70      101.11     14.09 o 
  12   1   8        0.02        6.97      4.95 o 
 -14   2   8       17.16       18.35      5.33 o 
 -13   2   8      242.51      266.80     17.56 o 
 -12   2   8       11.68       18.63      6.90 o 
 -11   2   8      480.53      557.55     22.63 o 
 -10   2   8       72.06       80.17      7.66 o 
  -9   2   8        7.47        0.70      6.58 o 
  -8   2   8       62.19       48.04      4.55 o 
  -7   2   8      537.87      544.89     15.86 o 
  -6   2   8      117.64      131.35      9.30 o 
  -5   2   8      888.71      786.60     12.77 o 
  -4   2   8      149.99      155.72      9.62 o 
  -3   2   8     1098.82     1336.52     18.67 o 
  -2   2   8      639.13      708.07     14.43 o 
  -1   2   8      211.20      216.41     10.24 o 
   0   2   8       71.36       46.24      4.12 o 
   1   2   8      378.59      494.38     14.12 o 
   2   2   8      156.44      119.93      8.53 o 
   3   2   8      535.67      561.69     12.18 o 
   4   2   8      879.44      919.87     18.55 o 
   5   2   8      305.53      270.56      6.61 o 
   6   2   8      278.08      264.94      7.66 o 
   7   2   8      183.35      202.36     10.44 o 
   8   2   8      105.20       98.66      7.56 o 
   9   2   8      192.63      199.56     20.76 o 
  10   2   8        1.43       10.70      3.65 o 
  11   2   8       22.10       17.16     10.06 o 
  12   2   8        4.41        2.51      4.01 o 
 -14   3   8       16.44       18.45      4.35 o 
 -13   3   8        3.60        5.00      5.28 o 
 -12   3   8      197.75      221.16     16.36 o 
 -11   3   8        1.73        9.60      4.49 o 
 -10   3   8      236.52      251.83     21.41 o 
  -9   3   8       38.68       52.03      7.06 o 
  -8   3   8       31.79       33.70      3.88 o 
  -7   3   8      123.04      101.90      7.48 o 
  -6   3   8     1317.85     1439.15     20.37 o 
  -5   3   8       16.84       51.06      5.07 o 
  -4   3   8     1347.52     1100.06     16.32 o 
  -3   3   8        0.18       19.00      2.83 o 
  -2   3   8       54.53       60.38      4.77 o 
  -1   3   8       11.73       18.95      7.81 o 
   0   3   8     1606.71     1353.85     20.01 o 
   1   3   8       24.13       59.93      5.38 o 
   2   3   8     2143.78     2149.16     31.50 o 
   3   3   8       81.54       82.46      7.86 o 
   4   3   8        2.05        4.60      3.46 o 
   5   3   8      186.82      285.08     12.73 o 
   6   3   8       70.47       68.75      5.25 o 
   7   3   8       57.84       61.42      6.17 o 
   8   3   8      391.68      418.55     28.60 o 
   9   3   8       33.34       26.75      7.26 o 
  10   3   8      120.81      110.78     11.43 o 
  11   3   8        2.96       21.21      6.45 o 
 -13   4   8       65.82       54.18      9.93 o 
 -12   4   8        4.42        2.48      3.55 o 
 -11   4   8      151.59      166.44     16.86 o 
 -10   4   8      156.53      172.61     15.09 o 
  -9   4   8       28.61       43.85      7.75 o 
  -8   4   8      382.50      413.43     16.38 o 
  -7   4   8      321.54      322.57     19.40 o 
  -6   4   8       27.11       20.69      4.82 o 
  -5   4   8      661.87      586.79     12.59 o 
  -4   4   8      392.01      436.74      9.74 o 
  -3   4   8      201.78      192.93      8.94 o 
  -2   4   8     1223.63      905.17     16.55 o 
  -1   4   8      995.46     1039.38     32.64 o 
   0   4   8     1764.81     1905.56     31.15 o 
   1   4   8     1130.85     1143.50     29.75 o 
   2   4   8       17.38       12.99      2.46 o 
   3   4   8       89.43       92.40     10.77 o 
   4   4   8      978.10      864.49     15.99 o 
   5   4   8        7.69       22.67      4.07 o 
   6   4   8      270.28      298.31     11.10 o 
   7   4   8       55.98       68.18      6.02 o 
   8   4   8       21.34       44.83      6.21 o 
   9   4   8       63.60       53.97      7.17 o 
  10   4   8       35.22       35.80      6.39 o 
  11   4   8        2.36       -3.62      7.63 o 
 -13   5   8        6.71       15.10      3.66 o 
 -12   5   8        0.03        5.03      6.43 o 
 -11   5   8      189.52      168.68     16.05 o 
 -10   5   8        4.92        6.35      5.33 o 
  -9   5   8      430.36      520.39     19.84 o 
  -8   5   8      167.47      154.00     12.72 o 
  -7   5   8       53.41       44.31      3.74 o 
  -6   5   8       17.87       23.29      3.92 o 
  -5   5   8       37.53       25.63      3.31 o 
  -4   5   8       74.06       84.86      5.86 o 
  -3   5   8      548.21      628.83     13.41 o 
  -2   5   8        7.98        4.68      1.98 o 
  -1   5   8      511.19      495.38     12.39 o 
   0   5   8       46.33       55.39      6.30 o 
   1   5   8       89.77       72.74     10.96 o 
   2   5   8        2.26       22.39      5.08 o 
   3   5   8      174.91      194.48     16.18 o 
   4   5   8       24.09       36.27      6.78 o 
   5   5   8     1111.83     1057.50     73.84 o 
   6   5   8        5.82       28.51      6.33 o 
   7   5   8      268.19      274.86     30.49 o 
   8   5   8        9.07       16.07      4.29 o 
   9   5   8        2.68        2.21      3.78 o 
  10   5   8       24.87       31.83      6.53 o 
 -12   6   8       51.78       37.61      6.70 o 
 -11   6   8       69.08       75.87     11.14 o 
 -10   6   8      203.26      230.67     24.78 o 
  -9   6   8       13.98       15.26      3.34 o 
  -8   6   8      194.98      190.73     14.90 o 
  -7   6   8       35.21       34.10      6.05 o 
  -6   6   8       28.89       33.33      3.75 o 
  -5   6   8      183.20      197.41     16.20 o 
  -4   6   8      430.45      466.86     12.56 o 
  -3   6   8       88.25       82.25      5.91 o 
  -2   6   8      350.30      336.83     29.11 o 
  -1   6   8        0.09       13.58      3.86 o 
   0   6   8      893.42      975.45     18.96 o 
   1   6   8        8.12       -3.27     14.47 o 
   2   6   8       61.47       27.15      5.72 o 
   3   6   8       44.02       63.55      6.72 o 
   4   6   8      159.00      157.05     13.03 o 
   5   6   8       66.30      108.16      9.44 o 
   6   6   8      241.71      272.47     18.24 o 
   7   6   8       23.05       30.04      5.84 o 
   8   6   8       10.34        5.35      4.23 o 
   9   6   8       14.38       17.34      4.67 o 
  10   6   8       80.65       51.73      8.34 o 
 -11   7   8       58.91       38.74      6.65 o 
 -10   7   8       67.41       48.28      8.72 o 
  -9   7   8       78.83       70.72      6.98 o 
  -8   7   8        2.23       12.13      3.10 o 
  -7   7   8       15.21       14.73      3.77 o 
  -6   7   8      417.08      485.89     26.31 o 
  -5   7   8      190.17      149.43      9.02 o 
  -4   7   8      256.87      212.79     17.94 o 
  -3   7   8      439.78      543.00     16.38 o 
  -2   7   8        1.22       11.25      5.27 o 
  -1   7   8       68.33       82.01      8.27 o 
   0   7   8      107.90      105.56      8.65 o 
   1   7   8        2.46       12.10      4.93 o 
   2   7   8      296.83      282.65     14.84 o 
   3   7   8       92.74       58.67      7.17 o 
   4   7   8       37.55       38.69      6.67 o 
   5   7   8      288.35      276.89     28.92 o 
   6   7   8        0.73       10.32      3.72 o 
   7   7   8       25.47       36.68      5.58 o 
   8   7   8       18.46       27.95      8.48 o 
   9   7   8       26.79       27.78      5.05 o 
 -10   8   8       14.49        8.61      9.20 o 
  -9   8   8        5.69        3.70      5.29 o 
  -8   8   8        1.30       12.50      3.30 o 
  -7   8   8      256.78      240.59     21.62 o 
  -6   8   8       17.24       19.97      4.80 o 
  -5   8   8      671.59      716.46     17.33 o 
  -4   8   8       25.20       33.68      4.96 o 
  -3   8   8      199.21      189.79     18.07 o 
  -2   8   8        1.42        7.75      5.40 o 
  -1   8   8      104.11      106.49     11.29 o 
   0   8   8      101.51       71.57      7.64 o 
   1   8   8      321.29      353.03     46.22 o 
   2   8   8        4.03       14.11      5.01 o 
   3   8   8      134.59      153.49     12.92 o 
   4   8   8        3.96        8.32      4.35 o 
   5   8   8       26.93       21.00     12.07 o 
   6   8   8        2.30       12.75      5.21 o 
   7   8   8       83.86       81.81     10.42 o 
   8   8   8        0.18        8.65      7.71 o 
  -9   9   8       20.32        8.19      6.64 o 
  -8   9   8       13.16        9.50      3.93 o 
  -7   9   8       85.14       91.89     10.15 o 
  -6   9   8      168.77      146.40     11.43 o 
  -5   9   8       28.65       12.64      5.11 o 
  -4   9   8       83.04       83.41      9.32 o 
  -3   9   8       45.22       54.13     11.11 o 
  -2   9   8        1.90       14.84      4.18 o 
  -1   9   8      202.24      196.09     12.62 o 
   0   9   8      195.59      164.04     15.99 o 
   1   9   8       36.00       44.71      6.26 o 
   2   9   8      261.26      275.88     18.27 o 
   3   9   8       10.56       17.50      4.82 o 
   4   9   8        4.50        5.28      4.69 o 
   5   9   8       27.96       13.41      5.90 o 
   6   9   8       24.77       24.69      6.18 o 
   7   9   8       14.73       10.48      5.24 o 
  -7  10   8       32.39       30.88      6.97 o 
  -6  10   8       13.24        6.53      4.62 o 
  -5  10   8       10.57       14.12      4.12 o 
  -4  10   8       64.72       53.13      9.19 o 
  -3  10   8       41.38       30.22      6.61 o 
  -2  10   8      180.53      153.44     17.91 o 
  -1  10   8       94.14       94.62     17.87 o 
   0  10   8      129.91      137.97     12.53 o 
   1  10   8      113.66      107.96     15.51 o 
   2  10   8        3.19        8.08      5.99 o 
   3  10   8       12.99       11.58      5.99 o 
   4  10   8       81.70       64.29      8.59 o 
   5  10   8        2.18        3.43      4.79 o 
  -4  11   8       12.38       12.82      5.19 o 
  -3  11   8      159.35      172.33     28.77 o 
  -2  11   8        8.03       16.39     10.67 o 
  -1  11   8       69.43       69.39     10.49 o 
   0  11   8        2.53        8.07      5.14 o 
   1  11   8       11.25       16.95      5.00 o 
   2  11   8        0.10        2.06      7.45 o 
 -13   0   9      161.39      143.63     24.00 o 
 -11   0   9      281.16      282.41     45.01 o 
  -9   0   9       41.66       53.87     10.67 o 
  -7   0   9      441.85      453.92     21.31 o 
  -5   0   9      959.10     1137.54     27.88 o 
  -3   0   9      761.28      813.48     17.96 o 
  -1   0   9        8.79       30.24      3.05 o 
   1   0   9      566.82      556.82     28.91 o 
   3   0   9     3307.66     2999.62     87.74 o 
   5   0   9       99.78      136.71     16.05 o 
   7   0   9      106.43      141.99     12.41 o 
   9   0   9      178.73      158.80     20.19 o 
  11   0   9       45.89       51.01     13.45 o 
 -14   1   9       38.71       33.42      6.73 o 
 -13   1   9        6.87        7.11      6.92 o 
 -12   1   9      164.47      159.59     14.33 o 
 -11   1   9        0.08       11.69      5.62 o 
 -10   1   9       99.07      120.86     10.36 o 
  -9   1   9        0.92       12.89      3.63 o 
  -8   1   9      221.92      253.57     13.51 o 
  -7   1   9       24.95       27.76      3.92 o 
  -6   1   9      352.10      358.22      9.54 o 
  -5   1   9       66.42       85.23      6.04 o 
  -4   1   9      958.73      828.16     14.33 o 
  -3   1   9      934.45     1236.69     17.76 o 
  -2   1   9        4.86       21.38      2.89 o 
  -1   1   9     1441.84     1311.51     18.74 o 
   0   1   9      304.25      186.87     12.94 o 
   1   1   9      544.71      419.52     11.03 o 
   2   1   9      381.43      471.72     14.51 o 
   3   1   9       64.89       89.14      6.82 o 
   4   1   9      393.46      364.54     12.45 o 
   5   1   9      172.56      186.25     11.24 o 
   6   1   9        7.93       10.35      1.91 o 
   7   1   9       64.31       69.30      4.79 o 
   8   1   9       45.59       31.32      4.00 o 
   9   1   9        0.62        9.28      2.21 o 
  10   1   9      122.15      121.03     10.06 o 
  11   1   9       19.97        7.14      8.41 o 
 -14   2   9        0.70        5.14      5.18 o 
 -13   2   9       88.68      107.48     11.72 o 
 -12   2   9        2.37        2.84      3.59 o 
 -11   2   9      120.25      114.40      9.95 o 
 -10   2   9      447.94      446.11     47.77 o 
  -9   2   9        5.24       10.52      4.48 o 
  -8   2   9      643.75      611.78     11.67 o 
  -7   2   9        3.70       16.77      3.18 o 
  -6   2   9      297.07      230.14     12.56 o 
  -5   2   9      518.05      498.95     14.47 o 
  -4   2   9       67.86       41.72      4.19 o 
  -3   2   9      167.08      199.67      9.21 o 
  -2   2   9     2804.82     2537.10     35.93 o 
  -1   2   9      232.70      370.54     14.13 o 
   0   2   9     1187.15     1395.75     22.65 o 
   1   2   9      176.58      154.89      9.22 o 
   2   2   9        5.24        2.49      5.21 o 
   3   2   9       11.08       29.13      5.09 o 
   4   2   9      299.16      268.65      9.57 o 
   5   2   9      505.88      494.43     22.08 o 
   6   2   9      107.05      134.85     10.23 o 
   7   2   9       18.17       26.40      4.12 o 
   8   2   9       86.38       83.99      6.88 o 
   9   2   9       72.47       55.52      6.47 o 
  10   2   9       42.49       36.17      5.20 o 
  11   2   9        4.30        5.44      8.70 o 
 -13   3   9       37.62       41.18      7.13 o 
 -12   3   9       13.74        5.72      8.12 o 
 -11   3   9       24.32       25.02      5.72 o 
 -10   3   9       39.60       34.96      6.21 o 
  -9   3   9     1024.00     1076.43     58.02 o 
  -8   3   9        0.67        3.89      1.63 o 
  -7   3   9      682.04      780.51     12.57 o 
  -6   3   9      388.21      328.52     19.10 o 
  -5   3   9       22.37       57.46      6.78 o 
  -4   3   9       17.86        3.89      3.71 o 
  -3   3   9     1325.53     1732.48     28.83 o 
  -2   3   9      558.83      703.94     14.57 o 
  -1   3   9     1824.72     1922.90     34.99 o 
   0   3   9      118.97      116.71      7.79 o 
   1   3   9      344.91      280.16     16.30 o 
   2   3   9       74.58       97.79      7.88 o 
   3   3   9      952.61      929.28     18.15 o 
   4   3   9        5.97       17.73      6.25 o 
   5   3   9     1686.32     1740.46     22.94 o 
   6   3   9       14.42       19.40      3.42 o 
   7   3   9      192.41      188.48     12.79 o 
   8   3   9       25.02       25.89      4.20 o 
   9   3   9       17.92       13.16      4.06 o 
  10   3   9        4.84        3.32      3.42 o 
  11   3   9       17.04       25.43      7.72 o 
 -13   4   9       51.99       41.38      6.83 o 
 -12   4   9        0.33        9.63      4.87 o 
 -11   4   9      287.98      295.59     30.92 o 
 -10   4   9      158.86      165.19     13.27 o 
  -9   4   9      136.58      173.00     14.37 o 
  -8   4   9      288.32      346.66      9.89 o 
  -7   4   9        9.15       16.90      3.19 o 
  -6   4   9        0.18       26.55      3.57 o 
  -5   4   9      308.51      435.47     12.57 o 
  -4   4   9        0.71       14.29      2.92 o 
  -3   4   9        7.00       14.41      4.17 o 
  -2   4   9      469.17      439.20     12.26 o 
  -1   4   9      324.03      353.07     16.81 o 
   0   4   9      502.32      548.23     19.94 o 
   1   4   9      217.60      248.95     15.73 o 
   2   4   9      151.47      128.07     12.24 o 
   3   4   9      412.85      439.33     17.54 o 
   4   4   9      251.36      307.24     18.67 o 
   5   4   9       58.19       64.52      8.00 o 
   6   4   9      309.44      248.27     26.35 o 
   7   4   9       28.03       22.60      3.68 o 
   8   4   9      149.27      147.78     11.42 o 
   9   4   9       57.16       54.50      8.13 o 
  10   4   9       11.01       13.37      4.45 o 
 -13   5   9        3.75        6.83      6.81 o 
 -12   5   9       92.34       83.63      8.41 o 
 -11   5   9       15.95       17.23      7.18 o 
 -10   5   9       87.28       93.38      9.06 o 
  -9   5   9       31.37       14.68      5.13 o 
  -8   5   9       53.40       55.92      4.78 o 
  -7   5   9       38.78       56.10      4.76 o 
  -6   5   9      190.27      197.82     14.16 o 
  -5   5   9        0.35       10.03      3.41 o 
  -4   5   9      658.48      541.06     11.47 o 
  -3   5   9       58.91       49.16      5.03 o 
  -2   5   9       14.94       44.64      4.12 o 
  -1   5   9      179.42      163.51     12.83 o 
   0   5   9       19.78       27.81     10.88 o 
   1   5   9      296.76      324.53     39.63 o 
   2   5   9      137.50      132.92      8.16 o 
   3   5   9        6.75       15.68      3.68 o 
   4   5   9       47.67       47.38      6.50 o 
   5   5   9        2.79        6.53      4.73 o 
   6   5   9       27.58       31.27      6.34 o 
   7   5   9        0.11        8.65      4.69 o 
   8   5   9      157.00      148.67     14.56 o 
   9   5   9       12.61       10.98      4.23 o 
  10   5   9      105.89       99.16     14.14 o 
 -12   6   9        4.33        3.17      4.58 o 
 -11   6   9       92.09       80.05     11.60 o 
 -10   6   9        1.83        1.36      5.08 o 
  -9   6   9        3.33        6.51      4.29 o 
  -8   6   9       89.86       62.17      6.20 o 
  -7   6   9      223.27      198.90      9.70 o 
  -6   6   9       48.26       39.65      4.64 o 
  -5   6   9      667.14      747.11     15.65 o 
  -4   6   9        0.20        3.22      3.69 o 
  -3   6   9       85.33       70.97      7.50 o 
  -2   6   9      103.38      121.80      9.37 o 
  -1   6   9      209.55      254.00     28.27 o 
   0   6   9      366.08      327.47     16.36 o 
   1   6   9      277.46      244.01     17.58 o 
   2   6   9      152.77      208.68     16.59 o 
   3   6   9      757.56      880.28     19.38 o 
   4   6   9        6.35       12.31      3.76 o 
   5   6   9       23.31       23.36      6.56 o 
   6   6   9       65.11       78.91      7.74 o 
   7   6   9       50.23       40.71      6.16 o 
   8   6   9        2.29        7.86      5.00 o 
   9   6   9       46.66       57.24      6.89 o 
 -11   7   9        2.27       16.98      5.41 o 
 -10   7   9       26.38       27.90      4.43 o 
  -9   7   9       72.77       81.77     10.27 o 
  -8   7   9       60.19       62.23      5.32 o 
  -7   7   9      321.86      326.15     16.58 o 
  -6   7   9      530.40      649.43     28.83 o 
  -5   7   9       72.35       53.73      6.85 o 
  -4   7   9      123.00      131.57     11.49 o 
  -3   7   9      389.85      391.67     17.31 o 
  -2   7   9       45.45       33.27      5.99 o 
  -1   7   9      421.57      445.41     23.18 o 
   0   7   9      110.96      170.42     16.89 o 
   1   7   9      306.64      302.04     36.51 o 
   2   7   9       42.03       53.38      8.69 o 
   3   7   9       43.61       61.28      9.95 o 
   4   7   9       34.97       42.32      7.40 o 
   5   7   9      237.13      260.31     16.03 o 
   6   7   9       13.14       11.03      4.57 o 
   7   7   9       85.32       98.27     10.38 o 
   8   7   9       39.99       39.03      6.31 o 
 -10   8   9       85.82       98.94     23.46 o 
  -9   8   9        9.15       18.73      7.69 o 
  -8   8   9      140.28      146.21     14.96 o 
  -7   8   9       88.78       64.47     12.63 o 
  -6   8   9      166.99      178.26     18.85 o 
  -5   8   9       56.45       50.21      8.07 o 
  -4   8   9       77.63       67.89      8.55 o 
  -3   8   9       25.04       25.07      5.12 o 
  -2   8   9      437.14      498.20     37.44 o 
  -1   8   9       78.23       81.67      9.36 o 
   0   8   9      332.91      379.06     29.49 o 
   1   8   9       20.51       20.27      4.85 o 
   2   8   9        3.62        3.04      5.15 o 
   3   8   9       13.84       28.69      5.26 o 
   4   8   9       92.45      101.29     10.77 o 
   5   8   9        1.39        8.72      3.92 o 
   6   8   9       74.54       76.57      8.84 o 
   7   8   9        9.66       16.17      4.84 o 
  -8   9   9        2.57        4.36      8.16 o 
  -7   9   9       60.63       70.59      8.20 o 
  -6   9   9       20.14       13.65      4.20 o 
  -5   9   9        0.03       -1.66      5.33 o 
  -4   9   9       71.30       60.19      7.68 o 
  -3   9   9      207.34      188.93     19.40 o 
  -2   9   9       81.94       39.50      7.38 o 
  -1   9   9      244.84      269.10     17.72 o 
   0   9   9        3.10       10.56      4.74 o 
   1   9   9       42.72       39.61     11.39 o 
   2   9   9       19.51       24.74      5.63 o 
   3   9   9       39.63       49.05      7.59 o 
   4   9   9        8.94       13.61      3.32 o 
   5   9   9       80.81       71.87      9.35 o 
   6   9   9        5.19       10.93      8.91 o 
  -6  10   9       12.04        6.66      5.45 o 
  -5  10   9      125.59      108.40     14.75 o 
  -4  10   9        4.99        5.09      4.56 o 
  -3  10   9       47.83       47.92      6.56 o 
  -2  10   9       15.09       16.72      4.90 o 
  -1  10   9        3.80       18.64      4.34 o 
   0  10   9       13.41        3.47      5.25 o 
   1  10   9       48.25       48.02      9.99 o 
   2  10   9        0.09        0.83      5.21 o 
   3  10   9       43.19       41.95      6.34 o 
   4  10   9       24.93       27.33      6.03 o 
 -14   0  10       61.41       66.65     18.34 o 
 -12   0  10       31.13       24.49      5.40 o 
 -10   0  10      249.83      218.84     25.90 o 
  -8   0  10      222.02      163.60     14.33 o 
  -6   0  10      121.52      133.81     15.27 o 
  -4   0  10        0.11        1.18      4.21 o 
  -2   0  10     2628.59     2927.02     55.73 o 
   0   0  10     1148.99     1505.77     36.99 o 
   2   0  10      718.70      593.74     17.35 o 
   4   0  10      303.12      262.38     29.53 o 
   6   0  10       73.38       65.03     12.55 o 
   8   0  10       98.96      112.14     12.38 o 
  10   0  10        0.23       10.40      4.33 o 
 -14   1  10        0.08       -1.13      5.43 o 
 -13   1  10       16.36       15.36      5.10 o 
 -12   1  10       14.86        8.61      9.07 o 
 -11   1  10        3.39        3.90      6.95 o 
 -10   1  10      104.49       98.76      9.89 o 
  -9   1  10      545.71      601.09     25.85 o 
  -8   1  10       32.67       28.54      4.78 o 
  -7   1  10      346.00      367.61     17.18 o 
  -6   1  10      182.11      133.74      9.03 o 
  -5   1  10      208.59      190.65      9.63 o 
  -4   1  10      626.56      626.06     12.83 o 
  -3   1  10      372.54      489.65     16.89 o 
  -2   1  10       81.99      158.00     10.97 o 
  -1   1  10     1197.15     1023.93     16.73 o 
   0   1  10       63.16       71.65      5.57 o 
   1   1  10     1177.24     1109.44     20.56 o 
   2   1  10      196.79      245.96     15.14 o 
   3   1  10      119.71       97.97      9.03 o 
   4   1  10      284.97      293.97     19.67 o 
   5   1  10      498.25      603.24     21.77 o 
   6   1  10       42.95       69.15      5.49 o 
   7   1  10      111.26       90.18      9.29 o 
   8   1  10       54.26       51.72      4.77 o 
   9   1  10       16.56       21.04      4.17 o 
  10   1  10       42.53       37.64      8.67 o 
 -13   2  10        5.16        6.46      6.15 o 
 -12   2  10        8.12       16.87      4.31 o 
 -11   2  10      189.65      194.90     25.32 o 
 -10   2  10      115.79      121.99     11.94 o 
  -9   2  10      151.38      171.93     12.96 o 
  -8   2  10      203.58      165.83     14.96 o 
  -7   2  10      115.92      154.57      9.85 o 
  -6   2  10        9.56        9.84      2.32 o 
  -5   2  10      931.42     1054.47     20.81 o 
  -4   2  10       90.67       92.52      6.44 o 
  -3   2  10      940.57      703.10     14.20 o 
  -2   2  10      193.17      186.00     13.23 o 
  -1   2  10       60.87       43.56      4.91 o 
   0   2  10        8.83       14.80      3.54 o 
   1   2  10      516.01      460.38     21.98 o 
   2   2  10       27.04        9.51      4.16 o 
   3   2  10     1214.15     1249.83     31.28 o 
   4   2  10       58.72       41.13      5.36 o 
   5   2  10      131.85      142.55     10.20 o 
   6   2  10      132.16      127.21      9.97 o 
   7   2  10        0.44        9.07      3.57 o 
   8   2  10       34.69       34.30      6.08 o 
   9   2  10      114.85      122.59      9.63 o 
  10   2  10        1.17        0.36      3.98 o 
 -13   3  10        6.42       12.81      5.71 o 
 -12   3  10      301.56      275.54     31.85 o 
 -11   3  10        9.33        9.44      5.65 o 
 -10   3  10      465.45      496.07     23.41 o 
  -9   3  10        0.08       13.81      4.63 o 
  -8   3  10       74.03       69.32      5.89 o 
  -7   3  10        1.38       13.22      4.12 o 
  -6   3  10        3.88        3.05      2.63 o 
  -5   3  10       11.91       30.61      3.61 o 
  -4   3  10      461.33      532.34     11.07 o 
  -3   3  10      174.66      203.08      7.93 o 
  -2   3  10       45.51       69.46      5.92 o 
  -1   3  10      103.63      105.87      7.15 o 
   0   3  10       42.63       80.33      6.34 o 
   1   3  10      108.39      158.14     12.43 o 
   2   3  10      140.77      153.44      8.41 o 
   3   3  10       40.09       91.01      7.32 o 
   4   3  10       72.27       85.28      7.13 o 
   5   3  10       10.56       24.88      6.89 o 
   6   3  10        1.49        1.79      2.45 o 
   7   3  10        0.13        8.31      2.67 o 
   8   3  10       41.30       40.99      6.09 o 
   9   3  10        0.56       12.31      4.73 o 
  10   3  10      116.37      101.55     16.70 o 
 -13   4  10       11.63       14.13      4.24 o 
 -12   4  10        2.62        7.81      4.26 o 
 -11   4  10       94.61       92.29     12.82 o 
 -10   4  10      139.07      141.65     15.99 o 
  -9   4  10       27.38       23.12      4.92 o 
  -8   4  10      560.20      571.19     22.74 o 
  -7   4  10       72.59       67.80      5.20 o 
  -6   4  10      442.78      407.60     12.53 o 
  -5   4  10       63.97       93.80      7.78 o 
  -4   4  10       11.68       26.08      3.51 o 
  -3   4  10      908.42      807.03     14.60 o 
  -2   4  10       17.85       48.08      8.07 o 
  -1   4  10       39.25       60.59      5.58 o 
   0   4  10        7.14       13.09      5.89 o 
   1   4  10      227.68      238.86     14.95 o 
   2   4  10       48.19       25.99      6.02 o 
   3   4  10      669.76      689.65     34.94 o 
   4   4  10       38.18       51.11      6.46 o 
   5   4  10       14.88       27.83      4.70 o 
   6   4  10      394.23      365.83     14.45 o 
   7   4  10        0.91        7.09      5.45 o 
   8   4  10       92.31       79.59     10.10 o 
   9   4  10       67.12       61.25      7.86 o 
  10   4  10        2.92        6.88      9.66 o 
 -12   5  10        0.09        4.27      3.31 o 
 -11   5  10       11.33       14.90      3.88 o 
 -10   5  10        0.40       -1.27      3.90 o 
  -9   5  10       97.51      110.14     11.02 o 
  -8   5  10       94.75      120.78     11.26 o 
  -7   5  10      768.69      826.83     16.83 o 
  -6   5  10      149.01      127.51     10.03 o 
  -5   5  10       25.56       11.56      3.03 o 
  -4   5  10       60.86       52.42      4.88 o 
  -3   5  10      853.28      853.54     16.48 o 
  -2   5  10        9.45       17.71      4.95 o 
  -1   5  10     1665.71     1682.28     25.52 o 
   0   5  10      206.54      268.30     18.12 o 
   1   5  10      879.40      899.45     32.36 o 
   2   5  10      125.53      114.55     12.84 o 
   3   5  10       55.24       58.17      9.23 o 
   4   5  10       52.07       52.32      7.35 o 
   5   5  10      380.37      429.01     18.16 o 
   6   5  10        0.36       11.10      3.46 o 
   7   5  10      218.68      213.50     23.38 o 
   8   5  10        0.05        7.89      6.27 o 
   9   5  10        6.49        9.76      4.31 o 
 -11   6  10        3.25        8.51      4.76 o 
 -10   6  10       79.92       72.84      9.31 o 
  -9   6  10       53.34       39.77      6.25 o 
  -8   6  10      381.82      367.11     12.19 o 
  -7   6  10       88.66       78.62      6.66 o 
  -6   6  10      253.75      241.06     16.42 o 
  -5   6  10        8.21        5.45      4.09 o 
  -4   6  10       45.30       35.86      6.69 o 
  -3   6  10      169.74      196.07     13.86 o 
  -2   6  10      764.71      895.76     21.54 o 
  -1   6  10       87.75       74.99      8.75 o 
   0   6  10      168.43      162.08     17.86 o 
   1   6  10        1.39        7.67      5.59 o 
   2   6  10      105.09       84.76     10.51 o 
   3   6  10       77.39       72.53      9.48 o 
   4   6  10       31.60       42.76      6.05 o 
   5   6  10       23.36       23.70      4.90 o 
   6   6  10      147.63      143.05     13.37 o 
   7   6  10        0.55        9.42      7.83 o 
   8   6  10       63.24       48.31      8.89 o 
 -10   7  10       55.35       51.61     15.60 o 
  -9   7  10       97.18      110.79     22.24 o 
  -8   7  10       23.72       27.72      6.37 o 
  -7   7  10       43.46       44.09      6.13 o 
  -6   7  10       10.36       13.31      3.91 o 
  -5   7  10       12.82       17.73      5.48 o 
  -4   7  10      164.24      181.56     19.86 o 
  -3   7  10      161.72      141.34     10.78 o 
  -2   7  10      134.07      120.70     11.55 o 
  -1   7  10       33.63       36.03      6.85 o 
   0   7  10       17.89       21.33      6.00 o 
   1   7  10       60.18       96.99     11.11 o 
   2   7  10       38.32       40.43      8.30 o 
   3   7  10        3.07       14.47      6.17 o 
   4   7  10       91.47       87.56     10.09 o 
   5   7  10       66.22       52.87      5.14 o 
   6   7  10        4.34        9.44      3.49 o 
   7   7  10       22.23       22.15      4.90 o 
  -9   8  10       24.69       25.33     31.28 o 
  -8   8  10        0.78        7.09      4.64 o 
  -7   8  10       25.47       20.91      4.16 o 
  -6   8  10       10.31       11.76      4.36 o 
  -5   8  10      273.20      266.55     26.38 o 
  -4   8  10       35.97       16.64      4.15 o 
  -3   8  10      148.30      167.47     15.79 o 
  -2   8  10        1.97       13.50      5.54 o 
  -1   8  10        1.80        4.34      5.33 o 
   0   8  10       27.42       27.18      4.41 o 
   1   8  10      120.88      130.97     18.11 o 
   2   8  10        0.18        7.23      4.18 o 
   3   8  10      163.00      172.94     19.08 o 
   4   8  10        1.97        9.54      5.84 o 
   5   8  10       25.17       23.09      6.81 o 
   6   8  10        0.09        2.09      4.53 o 
  -8   9  10       26.64       18.12     10.01 o 
  -7   9  10       30.24       19.38      7.17 o 
  -6   9  10       98.65       83.46     10.21 o 
  -5   9  10       30.35       26.34      3.94 o 
  -4   9  10      167.82      162.64     19.18 o 
  -3   9  10        0.00       -0.30      4.64 o 
  -2   9  10        4.21        5.58      5.03 o 
  -1   9  10       49.59       52.51     10.36 o 
   0   9  10       57.23       53.86      6.92 o 
   1   9  10       62.14       65.40     11.57 o 
   2   9  10      141.88      127.34     13.41 o 
   3   9  10        1.48        1.40      4.39 o 
   4   9  10       48.88       52.12      9.84 o 
  -5  10  10       18.75       23.64      5.17 o 
  -4  10  10        0.31        4.74      3.89 o 
  -3  10  10       20.01       42.83      7.38 o 
  -2  10  10      107.20       78.10     13.19 o 
  -1  10  10       10.78        9.97      6.39 o 
   0  10  10      154.71      151.91     13.71 o 
   1  10  10       71.65       50.42      9.49 o 
   2  10  10       41.25       29.96      8.08 o 
 -13   0  11       11.06       20.68      8.24 o 
 -11   0  11      225.12      224.65     20.11 o 
  -9   0  11      253.10      227.24     19.18 o 
  -7   0  11       21.02       21.90      5.61 o 
  -5   0  11      557.00      521.93     21.83 o 
  -3   0  11     1393.31     1243.49     25.76 o 
  -1   0  11      139.47      165.76     17.63 o 
   1   0  11      149.38      123.46     15.26 o 
   3   0  11      822.59      942.48     40.67 o 
   5   0  11      154.69      138.13     23.18 o 
   7   0  11        0.29        6.04      4.30 o 
   9   0  11      211.63      165.09     27.07 o 
 -13   1  11       22.31       25.73      8.25 o 
 -12   1  11       50.91       61.22      8.47 o 
 -11   1  11       57.53       49.02      8.40 o 
 -10   1  11      218.42      214.97     19.86 o 
  -9   1  11      219.31      235.95     13.42 o 
  -8   1  11        2.56        7.83      3.49 o 
  -7   1  11      160.40      130.08      9.87 o 
  -6   1  11      138.64      132.97     10.15 o 
  -5   1  11       43.29       25.15      3.38 o 
  -4   1  11      697.58      891.45     12.46 o 
  -3   1  11       18.23        6.95      3.04 o 
  -2   1  11       10.81       23.78      3.15 o 
  -1   1  11      812.26      786.83     23.35 o 
   0   1  11        0.40       22.58      3.54 o 
   1   1  11      879.13      819.78     15.62 o 
   2   1  11      288.48      217.47     22.05 o 
   3   1  11      209.89      223.48     13.09 o 
   4   1  11      503.57      585.69     21.22 o 
   5   1  11       46.51       33.99      5.97 o 
   6   1  11       12.47       18.16      3.96 o 
   7   1  11       10.91       13.47      3.82 o 
   8   1  11        1.13        3.23      4.50 o 
   9   1  11        6.49        8.93      3.85 o 
  10   1  11       17.09       24.67      6.00 o 
 -13   2  11       30.80       17.60     15.51 o 
 -12   2  11       71.78       76.27     11.25 o 
 -11   2  11      104.20       96.96      9.35 o 
 -10   2  11        9.30       11.72      4.26 o 
  -9   2  11      112.00      129.77     13.85 o 
  -8   2  11      394.62      414.36     27.50 o 
  -7   2  11       17.12       24.35      4.49 o 
  -6   2  11      148.39      166.97     12.24 o 
  -5   2  11       53.35       36.26      4.63 o 
  -4   2  11       22.66       25.75      3.04 o 
  -3   2  11        8.01        9.79      3.28 o 
  -2   2  11      787.10      971.83     20.31 o 
  -1   2  11       41.57       63.80      5.29 o 
   0   2  11      394.37      385.66     11.24 o 
   1   2  11       29.51       67.09      6.21 o 
   2   2  11      380.42      369.29     14.54 o 
   3   2  11      165.57      206.79     17.04 o 
   4   2  11      113.64       96.99      7.50 o 
   5   2  11        1.26        5.04      5.04 o 
   6   2  11      186.68      172.89     13.01 o 
   7   2  11        1.33        7.27      2.27 o 
   8   2  11       99.54      126.60     14.68 o 
   9   2  11       17.47       19.47      4.06 o 
  10   2  11       21.70        7.89      7.09 o 
 -13   3  11        0.83       -2.02      3.69 o 
 -12   3  11        3.87       14.26      5.42 o 
 -11   3  11        2.88        9.67      5.85 o 
 -10   3  11        0.69        3.88      4.21 o 
  -9   3  11      340.28      361.36     33.72 o 
  -8   3  11      132.91      133.78     12.28 o 
  -7   3  11      562.65      565.09     12.61 o 
  -6   3  11      123.51      106.69      6.91 o 
  -5   3  11      817.85      685.59     14.64 o 
  -4   3  11        5.05        0.28      2.55 o 
  -3   3  11        8.05       23.42      4.35 o 
  -2   3  11       11.78       75.56      7.08 o 
  -1   3  11      703.53      694.84     16.37 o 
   0   3  11      141.15      122.88     13.60 o 
   1   3  11      475.66      571.45     17.48 o 
   2   3  11        2.52       10.93      4.73 o 
   3   3  11       19.64       14.00      3.11 o 
   4   3  11        5.88        8.10      2.94 o 
   5   3  11      129.70      125.08      9.42 o 
   6   3  11       40.83       40.11      4.63 o 
   7   3  11      238.54      251.62     30.25 o 
   8   3  11        0.13        1.24      4.13 o 
   9   3  11       57.69       53.10      9.31 o 
 -12   4  11       15.50       10.13      4.22 o 
 -11   4  11       29.20       45.00      7.41 o 
 -10   4  11       59.10       55.46      8.00 o 
  -9   4  11      117.92       99.60     11.03 o 
  -8   4  11      263.04      223.94     16.04 o 
  -7   4  11        0.65        8.85      3.34 o 
  -6   4  11      295.28      287.97     11.90 o 
  -5   4  11       63.39       48.15      4.14 o 
  -4   4  11        4.40       11.05      3.31 o 
  -3   4  11      695.99      740.69     18.46 o 
  -2   4  11      812.60      837.55     19.40 o 
  -1   4  11      328.27      351.38     17.13 o 
   0   4  11      542.42      480.74     15.56 o 
   1   4  11       82.05       83.63      6.90 o 
   2   4  11       57.07       59.02      5.19 o 
   3   4  11       39.19       37.04      5.94 o 
   4   4  11       79.63       56.50      7.28 o 
   5   4  11       45.57       56.77      6.60 o 
   6   4  11       96.99       98.89     11.65 o 
   7   4  11        1.19       14.82      3.97 o 
   8   4  11       27.54       24.62      4.70 o 
   9   4  11       33.32       21.59      5.84 o 
 -11   5  11       10.54        6.86      3.77 o 
 -10   5  11      301.05      272.83     38.10 o 
  -9   5  11       30.05       33.61      6.08 o 
  -8   5  11       77.77       71.12      6.47 o 
  -7   5  11        6.31        2.37      3.71 o 
  -6   5  11       49.33       50.63      5.56 o 
  -5   5  11        4.22       17.22      4.65 o 
  -4   5  11      357.39      406.95     20.85 o 
  -3   5  11       68.01       64.12      6.72 o 
  -2   5  11       83.78       73.89      9.84 o 
  -1   5  11      116.13      118.10     11.69 o 
   0   5  11        7.07        6.91      5.71 o 
   1   5  11       75.65       96.45     10.17 o 
   2   5  11       49.18       87.74      9.24 o 
   3   5  11        1.04        1.28      3.82 o 
   4   5  11      354.11      385.24     27.86 o 
   5   5  11       13.21       23.99      6.36 o 
   6   5  11       29.79       20.45      4.82 o 
   7   5  11        8.79       12.75      3.77 o 
   8   5  11       10.97       16.20      4.28 o 
 -11   6  11       39.42       40.76      9.02 o 
 -10   6  11        2.06        5.98      4.61 o 
  -9   6  11       51.11       60.72      8.83 o 
  -8   6  11        0.36        7.49      2.97 o 
  -7   6  11       20.30       17.68      3.68 o 
  -6   6  11      136.01      142.00     12.26 o 
  -5   6  11      292.08      265.77     18.40 o 
  -4   6  11        5.61       11.83      5.83 o 
  -3   6  11      279.23      311.25     16.66 o 
  -2   6  11       78.66       75.16      7.94 o 
  -1   6  11       10.44       12.58      5.25 o 
   0   6  11      154.39      174.49     14.36 o 
   1   6  11       53.61       89.01     10.21 o 
   2   6  11        1.27       11.74      9.13 o 
   3   6  11      190.76      182.19     14.92 o 
   4   6  11        1.66       17.32      9.16 o 
   5   6  11      163.20      161.23     15.86 o 
   6   6  11       15.57        9.40      3.51 o 
   7   6  11        3.70       -0.39      6.16 o 
 -10   7  11       13.53       15.21     11.62 o 
  -9   7  11       42.17       40.05     11.47 o 
  -8   7  11        1.09        2.11      7.09 o 
  -7   7  11      201.76      198.66     16.76 o 
  -6   7  11       96.65       90.68      8.44 o 
  -5   7  11      179.32      184.55     21.19 o 
  -4   7  11      203.00      238.55     20.38 o 
  -3   7  11        6.12       23.88      5.58 o 
  -2   7  11        7.83       11.37      3.52 o 
  -1   7  11      390.54      427.11     24.74 o 
   0   7  11       93.14      106.96     10.97 o 
   1   7  11      255.19      236.00     22.54 o 
   2   7  11       34.13       41.02      8.26 o 
   3   7  11        4.36       11.60      6.44 o 
   4   7  11       13.10        8.01      3.64 o 
   5   7  11       43.28       48.00      7.82 o 
   6   7  11        0.01        4.20      4.51 o 
  -8   8  11      132.38      146.59     23.11 o 
  -7   8  11       26.22       27.67      5.40 o 
  -6   8  11      126.06      112.41     12.99 o 
  -5   8  11       58.39       37.94      6.89 o 
  -4   8  11       42.28       31.96      5.17 o 
  -3   8  11        5.15       10.02      3.39 o 
  -2   8  11      175.39      164.51     16.08 o 
  -1   8  11      113.88       90.68     10.38 o 
   0   8  11      261.45      236.94     26.21 o 
   1   8  11       23.22       30.24      5.39 o 
   2   8  11       93.78      109.06      9.77 o 
   3   8  11       22.48       17.84      4.42 o 
   4   8  11        4.48       12.14      4.48 o 
   5   8  11        0.02        8.16      4.16 o 
  -6   9  11        3.57        1.78      5.93 o 
  -5   9  11       38.92       48.05      6.79 o 
  -4   9  11        0.32       10.21      3.45 o 
  -3   9  11        0.33       12.67      4.54 o 
  -2   9  11       30.24       14.92      4.72 o 
  -1   9  11      174.71      171.01     14.96 o 
   0   9  11       14.30       19.72      4.94 o 
   1   9  11       95.78       99.30     12.77 o 
   2   9  11        1.71        9.92      5.12 o 
   3   9  11        1.24       -2.18      7.04 o 
 -12   0  12       67.89       73.01     23.31 o 
 -10   0  12       13.38       24.65      8.27 o 
  -8   0  12     1011.68     1109.37     39.45 o 
  -6   0  12      624.54      673.60     21.47 o 
  -4   0  12       39.46       45.06      6.49 o 
  -2   0  12      948.31     1003.15     17.95 o 
   0   0  12     1119.51     1069.47     72.09 o 
   2   0  12     1533.59     1712.70    335.00 o 
   4   0  12       36.52       53.83      8.98 o 
   6   0  12       68.09       53.73     20.86 o 
   8   0  12        7.75        9.95     11.18 o 
 -12   1  12        0.97        3.24      6.09 o 
 -11   1  12       91.12      120.41     10.36 o 
 -10   1  12       25.43       33.94      8.07 o 
  -9   1  12       98.85       89.12      8.89 o 
  -8   1  12        3.51       10.57      2.75 o 
  -7   1  12      341.59      299.81     20.90 o 
  -6   1  12        4.07       17.95      3.13 o 
  -5   1  12      168.12      172.06     13.17 o 
  -4   1  12      244.90      243.94     19.55 o 
  -3   1  12        8.88       10.37      2.19 o 
  -2   1  12      258.54      246.99     14.04 o 
  -1   1  12      159.38      190.83     13.20 o 
   0   1  12        1.90       13.33      3.55 o 
   1   1  12      123.12      186.00     15.00 o 
   2   1  12      274.42      247.77     27.83 o 
   3   1  12      101.43       89.66      7.30 o 
   4   1  12       84.71       86.33     10.42 o 
   5   1  12       90.63       59.84      9.65 o 
   6   1  12        0.55       -5.94      6.13 o 
   7   1  12      205.98      157.29     17.72 o 
   8   1  12        0.12        6.88      6.49 o 
   9   1  12      105.14       87.28     12.38 o 
 -12   2  12        0.50        2.16      3.81 o 
 -11   2  12      116.83      108.66     11.56 o 
 -10   2  12       31.50       23.67      5.56 o 
  -9   2  12      197.10      205.06     15.02 o 
  -8   2  12      170.56      154.15     10.60 o 
  -7   2  12       68.91       79.06      6.56 o 
  -6   2  12      205.37      222.08     14.42 o 
  -5   2  12       46.51       55.54      4.96 o 
  -4   2  12       90.98       86.43      6.46 o 
  -3   2  12      412.69      477.78     17.53 o 
  -2   2  12        2.20        7.79      3.16 o 
  -1   2  12      122.65      137.86     11.77 o 
   0   2  12        2.48        4.30      4.59 o 
   1   2  12       17.75       30.09      4.21 o 
   2   2  12      109.08      104.72      9.09 o 
   3   2  12      197.01      217.98     13.76 o 
   4   2  12       73.78       87.34      7.44 o 
   5   2  12      150.54      164.92     15.76 o 
   6   2  12       12.66       12.17      5.16 o 
   7   2  12       19.31       25.48      4.48 o 
   8   2  12       14.00       24.47      5.33 o 
   9   2  12       39.65       26.18      7.40 o 
 -12   3  12        8.49       11.10      4.58 o 
 -11   3  12        0.22        7.26      4.18 o 
 -10   3  12      252.51      234.35     34.25 o 
  -9   3  12        4.41        5.47      7.16 o 
  -8   3  12      145.56      118.34     10.62 o 
  -7   3  12       56.43       51.08      4.68 o 
  -6   3  12       25.02       26.48      4.81 o 
  -5   3  12       46.23       42.59      5.35 o 
  -4   3  12      421.43      397.86     16.92 o 
  -3   3  12       90.47       89.02      8.00 o 
  -2   3  12      708.39      647.80     22.79 o 
  -1   3  12        2.99       16.48      3.52 o 
   0   3  12      110.49      122.86     10.27 o 
   1   3  12        6.12       11.39      4.36 o 
   2   3  12       41.14       47.05      6.15 o 
   3   3  12       29.29       48.46      6.51 o 
   4   3  12      497.79      580.51     38.86 o 
   5   3  12        3.26       10.52      2.74 o 
   6   3  12       51.94       62.98      7.50 o 
   7   3  12       15.54       10.93      5.61 o 
   8   3  12        6.79        3.83      5.69 o 
 -11   4  12       46.38       41.97      6.55 o 
 -10   4  12        0.04       -3.81      4.69 o 
  -9   4  12       89.52      100.98     15.75 o 
  -8   4  12       78.33       89.20      9.45 o 
  -7   4  12       42.46       52.48      5.72 o 
  -6   4  12      280.85      248.75     25.11 o 
  -5   4  12       83.15       69.81      6.99 o 
  -4   4  12      117.84      100.17      8.30 o 
  -3   4  12      484.25      532.77     16.07 o 
  -2   4  12       53.02       45.51     10.24 o 
  -1   4  12       39.29       50.37      6.35 o 
   0   4  12      187.61      222.35     12.96 o 
   1   4  12        1.15        2.96      2.68 o 
   2   4  12       71.99       67.66      7.01 o 
   3   4  12       69.20       98.70     11.33 o 
   4   4  12        4.31       17.96      3.10 o 
   5   4  12       92.92       66.46     13.13 o 
   6   4  12       24.30       23.94      4.56 o 
   7   4  12       17.74       16.57      4.32 o 
   8   4  12       47.01       52.66     10.53 o 
 -11   5  12        2.72       -2.89      4.87 o 
 -10   5  12       26.92       21.20      5.56 o 
  -9   5  12      140.64      116.07     17.75 o 
  -8   5  12       16.20        4.61      4.55 o 
  -7   5  12      227.40      254.40     13.29 o 
  -6   5  12       12.48       10.71      2.79 o 
  -5   5  12      378.03      416.48     19.64 o 
  -4   5  12       53.82       55.72      7.44 o 
  -3   5  12        2.35        8.54      3.88 o 
  -2   5  12        9.96       30.00      6.11 o 
  -1   5  12      427.78      469.49     18.53 o 
   0   5  12       41.04       32.15      9.34 o 
   1   5  12      228.38      248.98     28.37 o 
   2   5  12      106.35      110.54     11.32 o 
   3   5  12       14.86       23.88      4.74 o 
   4   5  12       11.83       16.77      4.69 o 
   5   5  12        3.93       -2.42      7.58 o 
   6   5  12        0.11        5.96      4.40 o 
   7   5  12       19.73       28.42      6.91 o 
 -10   6  12        3.39        4.96      7.09 o 
  -9   6  12       82.80      107.82     14.64 o 
  -8   6  12      193.82      164.41     22.45 o 
  -7   6  12       67.72       74.46      8.11 o 
  -6   6  12      215.99      197.78     26.70 o 
  -5   6  12        5.20       10.38      4.47 o 
  -4   6  12       22.43       35.75      6.73 o 
  -3   6  12       45.56       41.94      6.24 o 
  -2   6  12      409.85      367.46     37.76 o 
  -1   6  12      110.70       95.45      9.27 o 
   0   6  12      309.73      392.96     28.99 o 
   1   6  12        3.87        5.97      4.03 o 
   2   6  12      109.77       94.90      9.73 o 
   3   6  12        8.22       14.32      4.44 o 
   4   6  12       29.74       25.07     11.02 o 
   5   6  12       22.42       26.56      7.65 o 
   6   6  12       76.05       64.07      7.90 o 
  -9   7  12       13.47       10.26      5.48 o 
  -8   7  12       56.95       40.12      9.84 o 
  -7   7  12       93.79       70.20      9.52 o 
  -6   7  12        0.09        7.19      4.93 o 
  -5   7  12       36.29       27.52      4.80 o 
  -4   7  12       73.44       60.75      8.67 o 
  -3   7  12       11.12       19.72      6.71 o 
  -2   7  12      200.69      249.95     16.82 o 
  -1   7  12      129.46      127.47     15.16 o 
   0   7  12       50.37       43.94      7.80 o 
   1   7  12       64.96       52.03      8.12 o 
   2   7  12       18.78       20.71      6.68 o 
   3   7  12       66.45       90.36     11.29 o 
   4   7  12       58.43       70.70      8.14 o 
   5   7  12        0.12        7.98      3.69 o 
  -7   8  12       12.57       13.16      6.30 o 
  -6   8  12       17.64       14.86      5.30 o 
  -5   8  12        4.01       17.51      4.30 o 
  -4   8  12        3.66        9.29      5.91 o 
  -3   8  12       65.50       55.73     11.30 o 
  -2   8  12        2.36        7.73      4.78 o 
  -1   8  12       58.47       61.18      9.73 o 
   0   8  12        0.03       -5.87      5.87 o 
   1   8  12        8.88        6.24      5.18 o 
   2   8  12       10.87       19.58      4.69 o 
   3   8  12      103.50      103.12     12.86 o 
   4   8  12       35.14       22.91      8.02 o 
  -4   9  12       65.48       63.18      8.83 o 
  -3   9  12       25.23       15.83      4.57 o 
  -2   9  12       93.97      108.71     15.56 o 
  -1   9  12        3.78       11.16      5.10 o 
   0   9  12        0.47        9.53      9.81 o 
   1   9  12       13.88       12.70      4.69 o 
 -11   0  13       18.98        9.03     11.58 o 
  -9   0  13      196.14      260.03     19.74 o 
  -7   0  13        3.16        8.48      3.34 o 
  -5   0  13       40.16       42.97      5.28 o 
  -3   0  13      161.80      214.42     36.77 o 
  -1   0  13       31.34       26.54      6.70 o 
   1   0  13        8.51       17.99      7.30 o 
   3   0  13      231.64      214.59     26.58 o 
   5   0  13      226.22      216.53     17.47 o 
   7   0  13      105.34      115.81     19.39 o 
 -12   1  13        0.34        6.61      4.02 o 
 -11   1  13       13.00       16.37      4.68 o 
 -10   1  13      223.11      247.33     29.42 o 
  -9   1  13        3.53       12.44      3.73 o 
  -8   1  13      250.63      230.41     15.22 o 
  -7   1  13       35.13       36.55      4.60 o 
  -6   1  13        0.06        4.70      2.27 o 
  -5   1  13       20.63       24.09      3.79 o 
  -4   1  13      169.83      166.78     14.89 o 
  -3   1  13       68.23       74.01      7.49 o 
  -2   1  13      323.16      327.74     16.33 o 
  -1   1  13      350.54      326.97     17.91 o 
   0   1  13      323.66      342.21     27.42 o 
   1   1  13       78.50       93.69      8.77 o 
   2   1  13        1.93       16.70      8.09 o 
   3   1  13       70.00       82.47      8.44 o 
   4   1  13      162.04      170.04     15.36 o 
   5   1  13       36.54       38.72      6.78 o 
   6   1  13       17.63       26.36      5.64 o 
   7   1  13       12.85       12.96      6.80 o 
   8   1  13       16.08       20.25      5.21 o 
 -12   2  13       31.93       24.08      4.91 o 
 -11   2  13        2.39        2.32      4.77 o 
 -10   2  13       16.26        9.83      3.72 o 
  -9   2  13       80.51       44.43      7.54 o 
  -8   2  13      187.34      167.47     13.09 o 
  -7   2  13       29.73       22.48      3.12 o 
  -6   2  13      510.37      507.30     30.12 o 
  -5   2  13       69.72       69.92      6.43 o 
  -4   2  13      535.27      580.19     16.53 o 
  -3   2  13      149.16      148.05     13.53 o 
  -2   2  13        0.17        7.61      2.60 o 
  -1   2  13        4.89       37.04      5.52 o 
   0   2  13      446.86      483.81     18.18 o 
   1   2  13        0.34        5.29      3.75 o 
   2   2  13      334.36      270.13     29.91 o 
   3   2  13       45.61       51.10      7.79 o 
   4   2  13        9.66       15.86      3.92 o 
   5   2  13      114.56      113.29     13.00 o 
   6   2  13       59.94       47.81      7.68 o 
   7   2  13        6.13        9.56      4.97 o 
   8   2  13      108.92      105.80     15.61 o 
 -11   3  13       50.01       53.16      8.34 o 
 -10   3  13        5.95       10.31      4.83 o 
  -9   3  13       85.86       80.07      8.25 o 
  -8   3  13       11.08        3.95      4.03 o 
  -7   3  13      186.89      184.59     12.50 o 
  -6   3  13       68.92       86.19      7.48 o 
  -5   3  13      459.76      496.20     30.92 o 
  -4   3  13       56.13       56.97      5.57 o 
  -3   3  13       68.41       62.68      5.80 o 
  -2   3  13       26.49       35.78      5.98 o 
  -1   3  13      145.82      118.61     11.33 o 
   0   3  13       12.67       26.26      4.64 o 
   1   3  13      210.06      188.09     11.27 o 
   2   3  13        4.15       29.02      4.44 o 
   3   3  13      107.54      107.55     10.33 o 
   4   3  13       13.79        9.23      3.44 o 
   5   3  13        8.47       15.86      4.12 o 
   6   3  13        0.44       14.11      4.90 o 
   7   3  13       39.77       32.44     20.20 o 
 -11   4  13        8.22       10.41      4.86 o 
 -10   4  13        0.27        4.22      6.18 o 
  -9   4  13       84.48      101.39     11.31 o 
  -8   4  13      176.43      144.36     18.46 o 
  -7   4  13       99.77       86.32      8.38 o 
  -6   4  13       62.39       81.20      6.77 o 
  -5   4  13        2.01        7.44      3.38 o 
  -4   4  13      105.24       87.08      7.35 o 
  -3   4  13      182.35      166.55     11.55 o 
  -2   4  13       63.90       62.83      8.51 o 
  -1   4  13      216.91      210.99     19.08 o 
   0   4  13      160.90      159.32     15.65 o 
   1   4  13        0.38        5.44      4.70 o 
   2   4  13      188.24      192.89     16.48 o 
   3   4  13       11.37       17.03      3.81 o 
   4   4  13        0.02        9.31      2.81 o 
   5   4  13       75.21       52.29     11.33 o 
   6   4  13        5.77        9.59      7.85 o 
   7   4  13        2.85       17.78      8.63 o 
 -10   5  13       57.19       62.91     11.15 o 
  -9   5  13       28.18       32.67      6.13 o 
  -8   5  13      157.05      141.82     16.52 o 
  -7   5  13       21.19       14.47      3.22 o 
  -6   5  13        1.26        0.74      3.22 o 
  -5   5  13        1.35        6.14      6.05 o 
  -4   5  13      160.74      171.81     19.18 o 
  -3   5  13       26.18       30.62      4.99 o 
  -2   5  13      536.49      622.79     49.68 o 
  -1   5  13       56.41       63.65      8.63 o 
   0   5  13       39.38       23.01      4.63 o 
   1   5  13        1.60        9.40      4.40 o 
   2   5  13       16.04        9.54      3.39 o 
   3   5  13        0.01       12.33      4.11 o 
   4   5  13      121.62      137.11     13.49 o 
   5   5  13        0.04        0.56      4.79 o 
   6   5  13       59.23       48.77     10.33 o 
  -9   6  13       62.57       60.87     33.32 o 
  -8   6  13       45.47       40.14     10.55 o 
  -7   6  13        0.44        0.76      4.20 o 
  -6   6  13       30.82       21.71      4.30 o 
  -5   6  13       29.13       37.66      7.57 o 
  -4   6  13       37.15       43.31      6.69 o 
  -3   6  13      222.51      204.93     18.58 o 
  -2   6  13       39.69       33.02     10.12 o 
  -1   6  13       57.25       66.57      7.44 o 
   0   6  13        0.06        1.18      5.00 o 
   1   6  13        7.33       11.86      8.58 o 
   2   6  13        7.11       11.01      5.83 o 
   3   6  13       21.20       22.93      5.13 o 
   4   6  13        9.78       17.31      7.24 o 
   5   6  13       32.57       31.73      9.06 o 
  -8   7  13       11.31       16.17      5.46 o 
  -7   7  13       21.54       16.03      5.67 o 
  -6   7  13        9.88        9.69      3.90 o 
  -5   7  13        2.00       13.88      4.14 o 
  -4   7  13        4.61        9.10      3.85 o 
  -3   7  13        7.53       10.15      3.97 o 
  -2   7  13       21.13       13.15      3.95 o 
  -1   7  13       73.42       57.22      8.65 o 
   0   7  13        1.99        7.29      7.69 o 
   1   7  13       90.83      121.26     13.12 o 
   2   7  13      123.87      130.41     19.28 o 
   3   7  13      106.76      123.87     10.82 o 
   4   7  13      200.88      244.17     24.34 o 
  -5   8  13       38.76       31.72      6.42 o 
  -4   8  13      138.19      132.14     15.44 o 
  -3   8  13       37.49       29.11      8.08 o 
  -2   8  13        1.05        2.49      6.41 o 
  -1   8  13        0.02       13.56      5.98 o 
   0   8  13      189.68      179.17     21.85 o 
   1   8  13        0.87       10.85      4.40 o 
 -10   0  14       57.75       52.27     11.95 o 
  -8   0  14        9.58        7.79      3.66 o 
  -6   0  14      201.04      184.77     22.06 o 
  -4   0  14      286.08      319.47     26.97 o 
  -2   0  14       19.09       14.48      5.74 o 
   0   0  14      135.47      158.50     19.39 o 
   2   0  14      199.35      207.03     18.27 o 
   4   0  14       39.35       56.73     10.70 o 
   6   0  14       20.57       18.61     11.77 o 
 -11   1  14       44.48       29.41      5.01 o 
 -10   1  14       15.30       17.57      4.84 o 
  -9   1  14        0.01        7.89      4.29 o 
  -8   1  14       54.59       56.46      5.54 o 
  -7   1  14      247.04      200.38     14.29 o 
  -6   1  14       38.55       39.10      5.30 o 
  -5   1  14      305.02      302.62     18.63 o 
  -4   1  14       40.53       35.07      4.83 o 
  -3   1  14        5.34       18.60      4.01 o 
  -2   1  14       40.19       56.26      6.71 o 
  -1   1  14      172.05      163.09     13.85 o 
   0   1  14       48.67       39.26      8.03 o 
   1   1  14      224.68      227.88     22.13 o 
   2   1  14       34.25       36.86      7.90 o 
   3   1  14      169.51      170.91     18.99 o 
   4   1  14       62.47       51.72      9.16 o 
   5   1  14        8.89       11.73      3.90 o 
   6   1  14       59.81       55.20      7.57 o 
   7   1  14        4.19       14.18      3.97 o 
 -11   2  14        2.45       13.79     10.60 o 
 -10   2  14       32.62       26.76      7.61 o 
  -9   2  14      167.79      142.62     22.99 o 
  -8   2  14       98.38       64.55      8.91 o 
  -7   2  14       73.10       64.00      6.82 o 
  -6   2  14      216.48      186.35     18.64 o 
  -5   2  14        0.08        4.23      5.20 o 
  -4   2  14      125.69      129.15      9.84 o 
  -3   2  14      254.44      226.48     20.01 o 
  -2   2  14        0.05        7.27      2.78 o 
  -1   2  14      154.50      195.77     13.85 o 
   0   2  14        3.93        2.93      2.89 o 
   1   2  14       32.51       39.17      5.48 o 
   2   2  14       10.47       20.22      7.20 o 
   3   2  14       19.09       22.41      7.43 o 
   4   2  14        0.12        9.53      5.37 o 
   5   2  14       60.18       71.98      8.42 o 
   6   2  14        4.48       12.46      6.89 o 
 -10   3  14       84.97       76.93      9.13 o 
  -9   3  14        0.19        4.23      5.84 o 
  -8   3  14      157.77      148.33     16.45 o 
  -7   3  14        1.83        4.40      3.81 o 
  -6   3  14       93.80       87.04      8.50 o 
  -5   3  14       16.70       21.00      3.27 o 
  -4   3  14       26.81       33.17      8.19 o 
  -3   3  14       60.12       66.22      5.53 o 
  -2   3  14      494.76      500.28     19.02 o 
  -1   3  14        0.12        5.84      4.08 o 
   0   3  14      101.31       87.97      8.88 o 
   1   3  14       15.37       13.21      2.80 o 
   2   3  14       43.30       52.21     10.20 o 
   3   3  14        1.11        5.36      3.69 o 
   4   3  14       95.34       87.53     13.27 o 
   5   3  14        1.08        6.85      7.81 o 
   6   3  14       96.77       98.93     14.16 o 
 -10   4  14       44.86       48.45     16.74 o 
  -9   4  14       19.12       24.01      6.06 o 
  -8   4  14       41.39       44.80      9.30 o 
  -7   4  14        2.02       10.37      4.36 o 
  -6   4  14       81.62       98.15      8.60 o 
  -5   4  14       15.13       10.80      4.81 o 
  -4   4  14      188.95      186.99     15.43 o 
  -3   4  14      220.88      187.83     20.86 o 
  -2   4  14       13.61       13.18      6.68 o 
  -1   4  14      114.21      125.61     13.21 o 
   0   4  14       54.63       60.42      7.34 o 
   1   4  14        1.89        3.39      2.86 o 
   2   4  14      110.14      106.26     18.53 o 
   3   4  14       25.46       29.92      8.77 o 
   4   4  14       30.36       15.05      6.73 o 
   5   4  14       28.85       16.99      7.44 o 
  -9   5  14       12.88        9.63      8.45 o 
  -8   5  14       26.43       31.07     12.01 o 
  -7   5  14      249.04      216.28     28.53 o 
  -6   5  14       10.45        8.86      3.86 o 
  -5   5  14      130.16      136.23     13.21 o 
  -4   5  14       26.00       27.60      6.17 o 
  -3   5  14       92.59       87.70      9.50 o 
  -2   5  14       34.54       34.82      6.91 o 
  -1   5  14        1.19        5.24      4.47 o 
   0   5  14        8.28       23.68      4.35 o 
   1   5  14       46.01       52.95      6.45 o 
   2   5  14        0.15       14.12      4.21 o 
   3   5  14      136.19      134.54     14.70 o 
   4   5  14       14.16       23.51      5.10 o 
   5   5  14       13.87       15.72      5.03 o 
  -8   6  14        6.62       16.48      6.71 o 
  -7   6  14        0.33        1.83      4.74 o 
  -6   6  14       25.67       21.41      6.96 o 
  -5   6  14        7.43       17.28      5.15 o 
  -4   6  14       36.36       31.50      6.22 o 
  -3   6  14        6.48        2.63      3.33 o 
  -2   6  14        0.29       10.54      4.47 o 
  -1   6  14      150.09      171.89     10.76 o 
   0   6  14      182.58      187.81     19.93 o 
   1   6  14       65.33       53.25      8.28 o 
   2   6  14      196.55      163.40     19.72 o 
   3   6  14       13.26        9.28      5.40 o 
  -6   7  14       78.64       64.84      9.47 o 
  -5   7  14      111.57       85.68     10.45 o 
  -4   7  14       24.22       17.55      6.34 o 
  -3   7  14        9.04        9.05      5.26 o 
  -2   7  14       66.68       65.33      7.14 o 
  -1   7  14       34.11       27.35      6.83 o 
   0   7  14       54.85       44.94     12.04 o 
   1   7  14       26.73       32.24      5.93 o 
   2   7  14        3.30        5.29      7.25 o 
  -9   0  15      149.19      144.33     22.36 o 
  -7   0  15      346.48      265.31     41.03 o 
  -5   0  15        6.69        8.37      7.38 o 
  -3   0  15      240.38      246.81     26.25 o 
  -1   0  15      349.97      472.35     21.60 o 
   1   0  15      110.84       98.57     13.23 o 
   3   0  15        0.56       -6.64     13.15 o 
   5   0  15       52.16       40.51      9.58 o 
 -10   1  15       10.01        0.47      5.34 o 
  -9   1  15        1.62        3.83      5.60 o 
  -8   1  15      149.79      142.23     16.15 o 
  -7   1  15        3.56        9.07      3.13 o 
  -6   1  15       93.97       98.25     10.36 o 
  -5   1  15       62.89       64.13      7.72 o 
  -4   1  15        2.16        6.17      8.96 o 
  -3   1  15       82.98       88.59     10.30 o 
  -2   1  15       87.31       81.42      8.18 o 
  -1   1  15        9.74       20.55      3.70 o 
   0   1  15       19.31       17.21      4.99 o 
   1   1  15       70.95       69.27      9.17 o 
   2   1  15        0.03       11.77      6.16 o 
   3   1  15       20.96       20.21      5.34 o 
   4   1  15       26.35       21.01      3.86 o 
   5   1  15        0.08       -0.08      4.15 o 
  -9   2  15       13.96       12.53      8.14 o 
  -8   2  15        4.03       12.99      9.21 o 
  -7   2  15        0.92        3.64      3.31 o 
  -6   2  15       26.75       32.35      4.13 o 
  -5   2  15       26.48       30.74      6.82 o 
  -4   2  15      130.27      133.35     11.34 o 
  -3   2  15       87.87       91.04      7.70 o 
  -2   2  15       10.49       17.87      4.41 o 
  -1   2  15       29.68       24.93      6.37 o 
   0   2  15       71.89       61.14      7.76 o 
   1   2  15        7.53       19.23      5.09 o 
   2   2  15      151.77      163.57     12.11 o 
   3   2  15       28.38       33.08      6.01 o 
   4   2  15       84.26       87.10     12.47 o 
   5   2  15        2.26        3.48      4.32 o 
  -9   3  15        0.71        1.65      5.96 o 
  -8   3  15       14.42       14.99      7.97 o 
  -7   3  15      202.74      184.09     11.85 o 
  -6   3  15        0.93        7.02      3.78 o 
  -5   3  15      285.38      228.75     20.40 o 
  -4   3  15        7.09        6.80      3.12 o 
  -3   3  15      199.92      207.44     14.38 o 
  -2   3  15        2.58        1.72      2.68 o 
  -1   3  15        9.55        5.34      4.19 o 
   0   3  15        2.34        6.66      5.49 o 
   1   3  15       63.68       83.88     11.17 o 
   2   3  15        5.54       16.72      8.33 o 
   3   3  15       83.10       92.44     12.30 o 
   4   3  15        2.28       12.18      5.36 o 
  -8   4  15       12.11       11.36     16.55 o 
  -7   4  15       84.40       70.30      9.72 o 
  -6   4  15       60.95       55.91      7.62 o 
  -5   4  15       12.92       21.58      4.56 o 
  -4   4  15      175.57      166.44     19.31 o 
  -3   4  15        1.16       14.03      4.51 o 
  -2   4  15       10.95       21.12      5.54 o 
  -1   4  15       55.41       57.80      6.45 o 
   0   4  15       26.55       19.67      6.37 o 
   1   4  15       17.25       14.70      5.73 o 
   2   4  15       47.42       70.14     14.93 o 
   3   4  15        1.61       18.34      6.34 o 
   4   4  15       74.48       75.21     16.68 o 
  -7   5  15        6.11        7.26      5.14 o 
  -6   5  15        1.24       10.17      5.77 o 
  -5   5  15        4.09        3.74      8.37 o 
  -4   5  15       10.60       13.41      5.11 o 
  -3   5  15        4.58       13.46      4.38 o 
  -2   5  15      191.02      178.15     21.51 o 
  -1   5  15       39.79       32.91      5.78 o 
   0   5  15      241.00      217.91     38.06 o 
   1   5  15       50.15       38.25      7.82 o 
   2   5  15       28.50       57.81     16.88 o 
   3   5  15        2.86        5.35     13.30 o 
  -6   6  15        0.02        0.94      5.66 o 
  -5   6  15        9.59       13.93      4.13 o 
  -4   6  15        5.47        5.99      5.90 o 
  -3   6  15       29.58       46.32      7.21 o 
  -2   6  15       23.79       16.52      5.57 o 
  -1   6  15       81.89      106.10     12.91 o 
   0   6  15        4.32        8.56      6.61 o 
   1   6  15        4.65        7.10      4.60 o 
  -8   0  16        0.19        0.00      6.07 o 
  -6   0  16       81.49       42.10     11.39 o 
  -4   0  16      174.05      132.46     21.56 o 
  -2   0  16       28.94       32.98      7.31 o 
   0   0  16        0.07        2.84      6.17 o 
   2   0  16       83.94       81.57     11.48 o 
   4   0  16       45.50       38.17      9.28 o 
  -8   1  16       35.85       28.28     15.82 o 
  -7   1  16       15.38       10.34      3.67 o 
  -6   1  16       45.93       38.12      5.86 o 
  -5   1  16      124.36      141.90     14.54 o 
  -4   1  16        0.36       -0.32      4.23 o 
  -3   1  16      139.25      128.05     11.62 o 
  -2   1  16       88.47       86.96      9.75 o 
  -1   1  16        9.32       19.24      5.94 o 
   0   1  16       89.45       84.72     11.39 o 
   1   1  16       65.68       55.75      8.09 o 
   2   1  16       13.18       15.65      4.22 o 
   3   1  16       61.38       73.85      8.42 o 
  -8   2  16        1.44       14.15      6.62 o 
  -7   2  16      151.30      151.16     21.39 o 
  -6   2  16       10.11        8.87      3.76 o 
  -5   2  16      106.29      106.03     12.24 o 
  -4   2  16       23.30       21.59      5.19 o 
  -3   2  16        0.15       10.18      5.07 o 
  -2   2  16        0.57        9.17      4.83 o 
  -1   2  16      113.22      122.17     12.98 o 
   0   2  16       36.56       36.00      5.35 o 
   1   2  16       16.76       13.53      3.55 o 
   2   2  16        2.20        0.38      8.68 o 
   3   2  16       10.04       13.03      8.48 o 
  -7   3  16        1.72        9.44      5.45 o 
  -6   3  16       26.09       33.63      7.39 o 
  -5   3  16       14.86        9.27      6.81 o 
  -4   3  16        2.63        7.14      3.76 o 
  -3   3  16        2.38       -2.05      5.62 o 
  -2   3  16       59.92       51.94      6.30 o 
  -1   3  16        3.21       14.07      4.92 o 
   0   3  16       74.15       74.34     15.70 o 
   1   3  16        8.50        9.39      5.57 o 
   2   3  16       25.98       15.83      6.59 o 
   3   3  16        0.09        8.70      4.94 o 
  -6   4  16       80.99       52.21      9.13 o 
  -5   4  16        1.76        6.83      4.48 o 
  -4   4  16       53.79       49.65      7.15 o 
  -3   4  16       51.07       53.01     11.22 o 
  -2   4  16       65.83       65.13     12.19 o 
  -1   4  16      113.36      128.31     16.86 o 
   0   4  16        0.87       13.36      5.93 o 
   1   4  16       60.88       52.31     12.06 o 
   2   4  16       17.71       16.68      6.29 o 
  -5   5  16       56.09       60.85     11.83 o 
  -4   5  16        1.58       -0.36      5.93 o 
  -3   5  16      114.00      120.41     22.77 o 
  -2   5  16       17.12       16.19      6.22 o 
  -1   5  16        5.25       13.99      7.10 o 
   0   5  16        0.34        8.15      6.43 o 
  -5   0  17       57.40       43.83     14.32 o 
  -3   0  17        0.86       11.77      9.15 o 
  -1   0  17      245.91      180.78     30.67 o 
   1   0  17      139.06      127.03     29.01 o 
  -6   1  17       62.41       50.80      8.65 o 
  -5   1  17       25.04       27.72      7.54 o 
  -4   1  17        7.29        9.81      4.78 o 
  -3   1  17       58.75       53.37      9.03 o 
  -2   1  17       12.50       11.23      4.55 o 
  -1   1  17        3.15       13.29      4.58 o 
   0   1  17       51.66       84.37     10.40 o 
   1   1  17        1.67       13.73      3.62 o 
  -6   2  17       32.15       28.54      4.97 o 
  -5   2  17       11.08        2.00      3.49 o 
  -4   2  17       89.42       76.47     12.40 o 
  -3   2  17        0.12        3.16      4.50 o 
  -2   2  17       70.11       73.43     11.08 o 
  -1   2  17        9.62       10.40      5.66 o 
   0   2  17       10.62       11.61      6.72 o 
  -4   3  17       12.48       15.74      6.25 o 
  -3   3  17       77.28       49.39      9.09 o 
  -2   3  17       16.38       16.24      8.90 o 
  -1   3  17       34.95       41.90      9.46 o 
                                                 
